# Supplementary material for: Changes in Gene Expression Profile with Age in SAMP8: Identifying Transcripts Involved in Cognitive Decline and Sporadic Alzheimer’s Disease
Source: Genes (Basel). 2024 Oct 31;15(11):1411. doi: 10.3390/genes15111411 (PMC11593728; doi:10.3390/genes15111411)
Supplement: Supplementary file 1 [file genes-15-01411-s001.zip]

Archive with 7 entries (6 files):
- Supplementary Table S1.xlsx
- Supplementary Table S2.xlsx
- Supplementary Table S3.xlsx
- __MACOSX/
- __MACOSX/._Supplementary Table S1.xlsx
- __MACOSX/._Supplementary Table S2.xlsx
- __MACOSX/._Supplementary Table S3.xlsx
