# Supplementary material for: Changes in Gene Expression Profile with Age in SAMP8: Identifying Transcripts Involved in Cognitive Decline and Sporadic Alzheimer’s Disease
Source: Genes (Basel). 2024 Oct 31;15(11):1411. doi: 10.3390/genes15111411 (PMC11593728; doi:10.3390/genes15111411)
Supplement: Supplementary file 1 [file genes-15-01411-s001.zip › Supplementary Table S1.xlsx]

## Sheet: Hoja1
Supplementary Table S1. Genes downregulated and upregulated in the hippocampus of the SAMP8 mouse at 3, 7, and 9 months
Downregulated genes						Upregulated genes
3-months-old SAMP8		7-months-old SAMP8		9-months-old SAMP8		3-months-old SAMP8		7-months-old SAMP8		9-months-old SAMP8
gene ID	z-score	gene ID	z-score	gene ID	z-score	gene ID	z-score	gene ID	z-score	gene ID	z-score
AK020056	-4.14486	AK002842	-6.46807	AK016817	-5.35988	M10336	4.7973	V00851	4.82141	D16605	4.86259
X89684	-4.08939	NM_026515	-6.42465	NM_010564	-4.71991	NM_009996	4.72534	NM_007872	4.72977	U34828	4.44719
AK017331	-3.91743	AK017599	-6.35314	X70032	-4.71162	NM_018787	4.53325	X56974	4.24614	AK017383	4.26869
NM_053215	-3.88615	M63850	-6.33385	NM_021526	-4.55324	AK020826	4.51682	NM_009133	4.24336	NM_027832	4.21396
AK018326	-3.82156	AK006640	-5.7589	S37484	-4.50098	X56974	4.4723	NM_008421	4.13309	X96705	4.1949
BC006661	-3.80954	AK015229	-5.58382	NM_009321	-4.44752	X07968	4.39378	NM_013458	4.08872	V00851	4.16027
AK005601	-3.52927	AK019742	-5.58021	AK003919	-4.40435	M19226	4.37137	AK011997	3.96448	NM_009514	4.03188
AJ249492	-3.51281	NM_008069	-5.32102	NM_025319	-4.36282	L37414	4.34232	NM_008486	3.82244	AF305211	3.9272
M15434	-3.50853	AK005857	-5.27199	NM_010569	-4.34455	U85993	4.31522	AK018030	3.76534	NM_010676	3.91797
AJ231271	-3.47978	S69343	-4.99114	AK018557	-4.3257	U24680	4.31427	BE534640	3.74593	U34827	3.82934
NM_026087	-3.36324	X70032	-4.96238	AF023243	-4.2838	U34828	4.28221	BC003861	3.70446	X89690	3.80818
NM_010345	-3.26186	NM_008980	-4.82989	BC012520	-4.27973	AK017383	4.26563	NM_009519	3.6803	AB061518	3.75001
X65748	-3.20071	X99143	-4.78109	X65089	-4.27619	X04211	4.24889	AK016850	3.66751	AK005551	3.74624
AK002994	-3.15652	NM_031389	-4.39435	AF332006	-4.20243	X80424	4.22966	NM_011398	3.64844	AF178593	3.69033
AK016784	-3.1279	AK019647	-4.23095	NM_010577	-4.11968	NM_025389	4.16824	NM_025626	3.60654	NM_007602	3.61864
AY013776	-3.09461	NM_023279	-4.1936	AK015837	-4.06591	M10328	4.13858	M19226	3.59677	Z12755	3.4557
NM_009882	-3.091	NM_008780	-4.0189	AK021287	-4.05197	AF291722	4.06902	X76684	3.58462	AF015218	3.43716
NM_025910	-3.08435	NM_007384	-3.94028	AK006338	-4.04521	V00851	3.96892	NM_011294	3.58183	AB041804	3.42647
NM_011629	-3.06443	AJ249492	-3.82919	AK004855	-4.04453	NM_009053	3.94863	NM_011482	3.51671	M19226	3.41836
AK016817	-3.04823	AK008356	-3.77915	BC002157	-4.0419	X99751	3.94007	M37295	3.51385	AF219112	3.36305
AK006270	-3.0435	NM_011441	-3.77154	AF050421	-4.03434	NM_011037	3.87245	AK015482	3.45068	AK010847	3.31299
AJ001811	-3.04275	AK010004	-3.63428	NM_007675	-4.01375	NM_019951	3.8463	AK002668	3.43163	NM_025639	3.31237
AJ231270	-3.02862	NM_016774	-3.55301	NM_010240	-4.01011	M95939	3.81885	AK018079	3.40879	NM_016867	3.2708
AF199604	-3.01819	NM_010262	-3.51209	BF139606	-4.00493	AK014489	3.79407	AK007432	3.36295	Z95478	3.24216
AK003781	-3.00497	U44941	-3.46901	NM_011665	-4.00324	AK016850	3.78505	BC009151	3.34852	NM_019680	3.23863
BC012278	-2.98209	AJ279839	-3.42062	L17334	-4.00165	AK005902	3.73927	AB041810	3.29243	NM_023059	3.22024
X55935	-2.97951	M30875	-3.37585	BC004009	-3.99244	Z95478	3.72056	AK007084	3.29079	AF344335	3.21681
M27583	-2.975	NM_029703	-3.37444	AF274321	-3.93782	AK006390	3.70822	AK020106	3.27857	AK016169	3.14677
NM_011915	-2.96358	NM_009029	-3.37129	AK007107	-3.93587	NM_009133	3.6983	AK014051	3.25083	NM_025960	3.10214
AK020475	-2.94323	AF093699	-3.31336	AL365329	-3.93435	NM_013745	3.66672	NM_017397	3.22536	Z12415	3.08633
AF158744	-2.93542	NM_004599	-3.2798	AJ400977	-3.89043	NM_016881	3.6616	NM_009967	3.209	L37414	3.06351
AK014975	-2.92675	D86423	-3.26717	L30144	-3.87518	AJ290947	3.64218	Z12755	3.19821	AK021285	3.05747
NM_010653	-2.92007	NM_008811	-3.26246	AK009865	-3.86553	M18589	3.57683	AK012351	3.16413	NM_025304	3.042
AK005649	-2.90369	NM_030562	-3.2248	NM_008015	-3.85291	NM_009519	3.57576	AK003950	3.16244	NM_013473	3.01662
D38218	-2.89874	AK012731	-3.22361	AB026044	-3.84127	Z78154	3.57057	AL021127	3.1378	AK015166	3.01241
NM_011245	-2.88773	AF214013	-3.21035	AK002584	-3.82148	NM_021364	3.55864	X79790	3.13711	AK013132	3.00533
AF093862	-2.8845	NM_010411	-3.20933	BC006661	-3.81651	NM_010564	3.55001	AF123263	3.13287	Z12391	2.99554
Z12223	-2.87297	AK015562	-3.20484	NM_021893	-3.81446	X56029	3.53725	NM_021364	3.12958	NM_010010	2.99449
AF296661	-2.86981	AK014457	-3.15117	AK016895	-3.80783	AK002898	3.51842	NM_026154	3.11494	AK016713	2.97702
AF226324	-2.83727	AK021040	-3.14955	AK015616	-3.7989	NM_026228	3.51784	AJ250394	3.10775	AK007851	2.97205
AK018350	-2.8282	M97864	-3.1111	AK015170	-3.7798	NM_009329	3.51572	U05342	3.08639	AF073882	2.97064
X65094	-2.82419	AB041543	-3.08224	M31555	-3.7471	AK011967	3.50581	NM_018788	3.08576	AF129888	2.96864
AK008972	-2.82248	NM_016867	-3.06256	M27020	-3.74147	AK018899	3.50351	BC005588	3.07001	BC005658	2.96492
M17941	-2.82196	K00705	-3.04916	AF073880	-3.73929	D32210	3.49656	AK008073	3.04655	NM_008865	2.96271
AK004327	-2.8183	AK009987	-3.03957	AF068182	-3.70524	NM_008486	3.49234	NM_008135	3.03506	Z30940	2.93696
AK004855	-2.81611	AK020489	-3.02056	AK018224	-3.69289	AK019113	3.48789	NM_008915	3.00359	NM_008583	2.9349
AK005914	-2.81472	AF282980	-2.98793	AK013365	-3.66073	NM_008334	3.42374	M32071	3.00233	AF153680	2.93201
NM_010509	-2.80907	AF102538	-2.98429	AK020324	-3.64038	NM_020566	3.41067	BE311250	2.98943	AK005628	2.92884
AF242319	-2.80316	BC007164	-2.98021	AK016947	-3.59544	AF064781	3.40039	AK017625	2.989	M18606	2.92463
AK014121	-2.7962	NM_026124	-2.9766	X67800	-3.59493	NM_011221	3.37114	NM_026440	2.98834	NM_011706	2.9073
AK005972	-2.78802	AF374170	-2.96908	NM_013590	-3.59117	NM_010676	3.3596	AK006317	2.98703	NM_010919	2.90128
AF397208	-2.78503	NM_018855	-2.96358	AK010254	-3.58426	U38806	3.34372	BC008110	2.98472	NM_010722	2.87786
AK007083	-2.77125	M36752	-2.92961	AK006598	-3.57075	NM_007432	3.33601	AF074900	2.97721	AK004863	2.87693
AK009098	-2.75603	NM_015817	-2.9165	NM_008854	-3.55997	NM_010929	3.33594	U69176	2.97157	AK019101	2.83161
NM_008403	-2.74991	X65094	-2.91249	AK016262	-3.55227	AK006292	3.33264	Z78143	2.96766	NM_013835	2.82856
AK021356	-2.73978	NM_016927	-2.89906	S74563	-3.522	NM_011483	3.32635	U20263	2.96561	AK019897	2.82271
NM_008167	-2.72714	NM_017373	-2.87002	NM_028570	-3.51918	AK016169	3.30841	NM_019573	2.96044	U55657	2.8156
AK003996	-2.72281	AK021192	-2.86396	AA049003	-3.51261	M37295	3.29895	NM_008728	2.94752	NM_017397	2.81465
NM_011616	-2.70572	L14367	-2.84901	X96699	-3.50786	U16184	3.28712	AB037373	2.94609	AK018192	2.8118
AY028317	-2.70203	NM_021898	-2.83413	AK002390	-3.50731	AK015166	3.28535	NM_007772	2.9459	BC006592	2.80924
AK020391	-2.70022	NM_030738	-2.83334	AK016531	-3.50164	AK003000	3.27414	AK003089	2.94335	NM_011875	2.80832
BC008126	-2.68472	AF397208	-2.8205	NM_020590	-3.48647	NM_011482	3.25182	AK010807	2.94324	L23316	2.80694
AF068898	-2.6748	AK003895	-2.80934	BC012391	-3.4837	NM_018740	3.24791	NM_028333	2.93806	AK019602	2.8038
AF280809	-2.6745	AK014824	-2.80463	AF012153	-3.48275	AF085681	3.24224	AK016287	2.93435	U39293	2.78867
AK010531	-2.67449	AF323488	-2.80163	AK016180	-3.46603	NM_029392	3.23756	NM_009975	2.92615	AK014978	2.78283
AK020072	-2.66234	AK005730	-2.79091	NM_025564	-3.45013	U71096	3.2345	U34828	2.92536	AB010002	2.75756
NM_010231	-2.65464	NM_009498	-2.78208	AK010742	-3.44733	NM_007792	3.22099	NM_010074	2.92535	NM_013697	2.72649
AK011000	-2.65081	AK014953	-2.77556	NM_009191	-3.44693	AK014261	3.22049	NM_010589	2.91834	U50960	2.72564
AY042201	-2.64816	AJ011565	-2.74861	L38281	-3.44352	BF181922	3.21612	W20726	2.91635	U27014	2.71667
NM_007831	-2.64132	S74020	-2.74378	AK015245	-3.42038	AK012213	3.2025	NM_019637	2.90558	NM_019566	2.71606
NM_010577	-2.64109	AK011377	-2.7432	M16449	-3.40699	NM_019680	3.19136	NM_009591	2.90529	AK003753	2.69867
AK013917	-2.62889	Z25456	-2.72721	NM_018767	-3.40152	K03466	3.15048	NM_009154	2.88826	NM_011044	2.6961
AK016248	-2.624	AK020836	-2.72234	AK006235	-3.39337	NM_011651	3.13397	AK017316	2.88484	AB043550	2.69431
AF291496	-2.61594	NM_013657	-2.72195	AF093560	-3.38579	BF531396	3.1338	NM_019505	2.87311	AB021860	2.67337
X93062	-2.61212	BC012872	-2.70372	AF000907	-3.38418	NM_011594	3.12022	AK008195	2.86555	AF009011	2.67324
BC007160	-2.6109	NM_013773	-2.68452	NM_030249	-3.37682	L21017	3.11961	NM_010701	2.86072	AF090374	2.66809
AJ245772	-2.60895	AF297860	-2.676	NM_019779	-3.37234	X99713	3.11143	X74590	2.84978	NM_009670	2.66516
AK014682	-2.60271	NM_020521	-2.66797	AK016477	-3.36553	NM_012051	3.09546	AF093561	2.82746	Z12594	2.66141
AF291468	-2.60218	NM_025896	-2.66745	AK021065	-3.32529	AF153350	3.09343	AK016308	2.82693	NM_011992	2.66077
NM_026175	-2.60217	NM_010569	-2.66361	AK008733	-3.31868	U34827	3.08582	NM_020491	2.82245	NM_013891	2.63992
AF012157	-2.59869	NM_025624	-2.6606	AF265684	-3.29097	AK016061	3.08168	NM_008835	2.82205	NM_007751	2.63285
Z12267	-2.59856	U66103	-2.65346	AK015504	-3.26892	X79788	3.07862	BC006865	2.8169	AK014615	2.62728
AK018388	-2.59617	BC006054	-2.64958	AK014536	-3.24322	M18091	3.07136	AK014639	2.81591	NM_008540	2.62532
NM_011019	-2.58047	NM_012009	-2.64244	AF010212	-3.24267	U26784	3.04969	M32005	2.80959	AK016383	2.6241
AK015647	-2.57943	AK005948	-2.6397	Z86015	-3.23681	NM_019566	3.04764	NM_011134	2.80473	AF003352	2.61313
AK020795	-2.57332	AK018753	-2.6372	AK005857	-3.23446	AK014067	3.03497	BC006892	2.78782	U37222	2.61224
NM_010665	-2.57247	AK013941	-2.63483	NM_025962	-3.23164	AK017625	3.03283	AK011557	2.78134	AF219945	2.61146
AF244362	-2.5708	BC003272	-2.63344	NM_026907	-3.22859	AF041870	3.02968	AJ131395	2.77644	NM_008598	2.60757
AK005791	-2.56164	M91700	-2.63063	BF139358	-3.21141	NM_011234	3.02398	U89924	2.77458	AK015903	2.60688
AK015245	-2.55299	AK021136	-2.62218	AK007997	-3.20415	BC005601	3.00186	D83674	2.77444	AB010330	2.60641
AF119148	-2.54916	S50263	-2.59319	AF191791	-3.19612	AK009669	2.9993	NM_023476	2.77073	AK014020	2.60609
AK015040	-2.54427	AJ307017	-2.59305	NM_025376	-3.18951	NM_008108	2.99626	AK006903	2.77028	AK014052	2.60172
AF093560	-2.52827	AK017406	-2.59164	NM_009680	-3.18057	AJ132433	2.99347	AK016892	2.76965	NM_025626	2.59478
NM_025319	-2.52573	NM_018872	-2.58268	W65171	-3.17417	L22550	2.99256	X79788	2.7651	NM_018784	2.57987
BC006745	-2.52357	NM_016914	-2.58219	NM_008719	-3.17198	AK003950	2.96402	NM_021560	2.7643	AK010419	2.57888
AK017887	-2.52043	AK008872	-2.58091	NM_024260	-3.17138	NM_018769	2.96222	NM_019566	2.76134	Z12487	2.57054
AK019586	-2.51687	AK021356	-2.57019	AF263365	-3.16434	AK005891	2.9609	NM_013558	2.75105	AY028317	2.56921
BC006704	-2.51317	S82492	-2.56838	NM_009628	-3.16013	U51744	2.94763	NM_024228	2.75009	NM_008133	2.56282
AK021106	-2.50894	AF156987	-2.56412	AF318435	-3.16	NM_013638	2.93823	NM_011972	2.74352	AF169300	2.56259
M82903	-2.50881	AK011672	-2.56132	AK013439	-3.14671	AF061330	2.93495	NM_031880	2.73804	NM_019643	2.56071
AK006245	-2.50731	AK020908	-2.55651	NM_013596	-3.14614	NM_009591	2.92673	AF275880	2.73417	AK015974	2.56011
BC012520	-2.50088	AK009988	-2.55627	AJ245477	-3.14593	NM_011370	2.92609	NM_007674	2.73381	AK006395	2.55457
AJ303449	-2.49663	NM_013561	-2.55236	AK016181	-3.14583	AY005469	2.9237	AK015166	2.72074	X99751	2.55375
AK017491	-2.47606	NM_007817	-2.55084	AK020535	-3.14536	X76684	2.9093	BF181922	2.71417	X53630	2.55028
AK017720	-2.47117	AK006452	-2.5467	V00754	-3.14334	BE534640	2.90895	AK015204	2.71321	X17501	2.54917
NM_008409	-2.46998	AK009576	-2.53917	AK011283	-3.12551	AK004958	2.90838	Z22098	2.70784	AK008590	2.54389
NM_008791	-2.46535	AF336850	-2.53204	BC006699	-3.12376	W13453	2.90666	BC007154	2.70489	AK021123	2.53818
NM_008980	-2.4621	NM_025849	-2.52991	NM_010580	-3.11008	AF041944	2.90294	U34960	2.70409	NM_030720	2.53192
AJ132681	-2.45829	AY013776	-2.52834	AK019537	-3.10964	NM_008195	2.89976	AB037665	2.69681	AK017553	2.51557
NM_026382	-2.45676	L46814	-2.52399	NM_030254	-3.10816	AK012674	2.89928	NM_010887	2.69434	AF357410	2.51116
L33406	-2.45384	X16216	-2.51648	NM_009196	-3.09828	Z12442	2.88974	AK003000	2.69109	AJ250106	2.51057
AK021171	-2.45165	AK017965	-2.4999	AK020489	-3.09772	AK005883	2.88839	BC007162	2.68747	NM_008323	2.50303
NM_021790	-2.43867	M33863	-2.49886	AK006762	-3.09552	NM_019935	2.88835	NM_009838	2.6866	U59509	2.48591
AK011855	-2.40864	X02973	-2.49607	U85498	-3.0924	AK005085	2.88819	NM_010612	2.68165	U47865	2.48285
AK017351	-2.40523	BC004080	-2.49298	AF282283	-3.08392	AF162781	2.88795	AJ272163	2.67913	NM_008334	2.48283
NM_008136	-2.4052	AB048522	-2.49216	AK010611	-3.07927	NM_020287	2.88772	AK007057	2.67904	NM_011359	2.47511
AK019613	-2.40422	AK021030	-2.4912	NM_011309	-3.07702	AK014051	2.88597	AF219945	2.67886	NM_015828	2.46512
NM_026406	-2.40399	AK011126	-2.48997	AJ231226	-3.07652	NM_025626	2.88061	NM_009238	2.67574	AK015780	2.46506
AK014737	-2.40102	AK009264	-2.4854	AK006745	-3.06445	BC009151	2.87601	M23627	2.66556	NM_011111	2.46501
M13050	-2.40068	AK016319	-2.48434	AF010209	-3.06339	U05672	2.87164	NM_013770	2.66547	NM_013638	2.46469
M63550	-2.39872	U75374	-2.48251	Z12246	-3.06292	Z18961	2.86849	AK003833	2.66308	AF003307	2.46131
NM_009993	-2.38813	AK015116	-2.47991	AK006530	-3.06145	AF154571	2.8652	AK014928	2.66263	AJ401160	2.46028
AF128262	-2.38779	AF068898	-2.47789	AK002994	-3.06126	AJ400968	2.86452	BC006897	2.65778	AK014752	2.44999
NM_026413	-2.38647	NM_026087	-2.47229	AK016556	-3.05876	NM_011839	2.85731	NM_013933	2.65745	NM_007640	2.44919
AK005730	-2.3863	AK016655	-2.4688	NM_007855	-3.05734	NM_016917	2.85657	AK007179	2.65624	NM_011780	2.44818
X13316	-2.38146	AK013683	-2.46392	D12736	-3.05405	BF299809	2.8504	NM_018744	2.6522	AK014006	2.44187
U21572	-2.38108	AK019859	-2.46248	BC008598	-3.05256	AK016443	2.84509	AK016439	2.65179	NM_011261	2.44151
U86715	-2.36527	BC006704	-2.46091	D10920	-3.04979	NM_010364	2.83959	AK020970	2.64602	AK003881	2.43395
AK019204	-2.36515	AK007786	-2.46001	AK013995	-3.0495	NM_008954	2.83692	U20264	2.64381	NM_019587	2.43032
AK020345	-2.36165	AK015525	-2.45954	AK015939	-3.04809	U35650	2.83303	NM_016960	2.64253	NM_008590	2.42794
AK007585	-2.36147	U55609	-2.4584	X70091	-3.04797	NM_008155	2.83174	NM_007824	2.63938	AK011557	2.42526
X73017	-2.35725	Y17857	-2.45514	AF010214	-3.04187	AF102530	2.82902	NM_008334	2.63733	NM_023815	2.42204
AK014764	-2.35684	AK018452	-2.45478	U28774	-3.03393	AK007057	2.82824	NM_008583	2.63467	M32072	2.42173
AK012851	-2.35624	AK020532	-2.4542	AF282272	-3.02996	AK016664	2.82778	AK021065	2.63286	AK018030	2.41603
U07207	-2.35372	AK005903	-2.45281	AB041655	-3.02747	NM_009052	2.82699	AK011173	2.63182	X80424	2.4139
AK007107	-2.3531	AK018698	-2.45271	AK020373	-3.02737	BF139606	2.82529	BC019468	2.62461	Z12512	2.41072
U75374	-2.34792	AK016417	-2.44876	NM_009549	-3.00686	NM_009276	2.8252	AK016587	2.62047	BC006621	2.3996
AF291494	-2.33562	U06662	-2.43641	AK014386	-3.00532	AK021366	2.8229	M23015	2.61843	D14175	2.39949
AF318445	-2.33062	NM_013777	-2.43497	NM_010798	-3.00406	BC006909	2.82075	U38806	2.61742	Z48237	2.3987
AK009603	-2.32909	BC004084	-2.43125	X79789	-2.99972	NM_010222	2.81899	M15593	2.61474	BC003283	2.39482
U79144	-2.32546	AB033759	-2.42815	AK021377	-2.99938	AK007831	2.81445	NM_013518	2.61367	AB049941	2.39238
AK017987	-2.3186	NM_007993	-2.41904	BC011070	-2.99894	NM_010720	2.81053	NM_021290	2.61185	AK006228	2.38805
NM_010276	-2.31736	AK007545	-2.41709	NM_021415	-2.99207	AF316038	2.80882	NM_007621	2.5956	BC006690	2.38636
BC004031	-2.31434	NM_007412	-2.41655	AF318421	-2.99142	AK018584	2.8075	U62047	2.58026	AF357363	2.37839
NM_008453	-2.31109	AK020683	-2.41495	BC011248	-2.98544	Z12285	2.80598	L10896	2.5776	AY050249	2.37648
AK015030	-2.31092	X51742	-2.41292	AK006087	-2.98504	AK013425	2.80555	BC005601	2.57233	AK006582	2.37595
NM_019913	-2.30733	BC012406	-2.41144	NM_021275	-2.98424	X89690	2.80089	NM_025387	2.56612	Z12409	2.37383
NM_007473	-2.30386	NM_013626	-2.40923	AK016149	-2.97951	AB037665	2.80055	AK020488	2.56468	NM_007484	2.3715
AK018147	-2.29971	L33406	-2.40608	AK006511	-2.97173	NM_008022	2.7944	AK015579	2.56143	AK003534	2.36535
AF142405	-2.29793	AK015041	-2.40206	AK011181	-2.97032	AB041804	2.79376	AK007315	2.55848	AK016132	2.36077
AK008166	-2.29733	NM_025824	-2.39987	AK011234	-2.96427	AF131190	2.79001	X99751	2.55184	AK015479	2.35765
AK004204	-2.28668	AK014737	-2.39898	AK010391	-2.96409	AK011173	2.78312	NM_011610	2.55004	AK007311	2.35583
U55487	-2.28466	NM_008845	-2.39764	BC004728	-2.95782	AF011413	2.77921	AF233581	2.545	U85993	2.35411
S72841	-2.28442	U59282	-2.39733	AF265686	-2.95259	AF291660	2.77289	AK016940	2.54498	NM_007872	2.35281
AK009011	-2.28402	NM_013774	-2.39522	M12305	-2.94498	AK007427	2.76593	AK015402	2.54478	BC005523	2.3528
AK002391	-2.2811	AK006272	-2.39329	NM_011204	-2.93809	AK017553	2.76517	NM_008049	2.53937	AK003705	2.35145
AF093559	-2.27788	BC011230	-2.39144	AK011996	-2.92522	AF146569	2.76342	NM_013536	2.53806	AK016202	2.34709
NM_008732	-2.27327	M27583	-2.39063	AK018906	-2.92421	AK003912	2.75869	NM_020259	2.53599	NM_010364	2.34601
AK020535	-2.26623	S60312	-2.38746	NM_012009	-2.92188	AK013816	2.75825	NM_011233	2.53452	AJ223167	2.34411
AK013565	-2.26621	AF282293	-2.38662	AK017223	-2.91473	AK017563	2.75752	BC010584	2.53309	AK004773	2.33346
NM_030559	-2.26429	AF343581	-2.37913	BC005565	-2.91235	NM_026446	2.74939	NM_007640	2.53231	AJ006130	2.32802
AK021335	-2.2564	NM_007734	-2.37768	Z12208	-2.91124	NM_010919	2.74878	NM_022009	2.52823	NM_019912	2.32673
AK012979	-2.25627	U55487	-2.37555	BC006583	-2.91021	D16605	2.74471	NM_010178	2.52741	AK005901	2.32639
AK020584	-2.25598	AK010870	-2.37195	BC010583	-2.907	AK018845	2.74302	NM_008502	2.5271	AK018239	2.32092
NM_013915	-2.2546	AK017807	-2.36636	NM_009398	-2.90546	NM_008550	2.74214	AF020738	2.52634	NM_015744	2.32082
AY038601	-2.25422	NM_010562	-2.36403	NM_011564	-2.90368	BC006892	2.74193	AK009243	2.523	NM_007505	2.31965
AK013491	-2.24721	AK021154	-2.36115	M17771	-2.90336	AF106853	2.73853	NM_021385	2.52076	NM_008413	2.31926
M36752	-2.2456	AY042191	-2.35776	AK019684	-2.89379	AF041955	2.73845	AF291660	2.50953	AK017664	2.31765
NM_016723	-2.24448	BC011201	-2.35451	AK020037	-2.89164	NM_009942	2.73585	AK015843	2.50811	M16357	2.31759
AK012882	-2.24397	Y16449	-2.35343	AB041586	-2.88493	AK020190	2.73082	AF269193	2.50806	U16181	2.31745
NM_025777	-2.24086	AK009178	-2.35305	NM_026519	-2.88205	D12728	2.73003	AK016452	2.50801	NM_008637	2.31598
NM_019667	-2.23995	AK004278	-2.34997	AK020549	-2.87987	NM_007501	2.7278	AB072976	2.50734	NM_013525	2.31547
AF273438	-2.23852	NM_013723	-2.34993	AF291494	-2.87422	AF041937	2.72473	NM_018878	2.50448	U35889	2.31531
U06662	-2.23848	NM_010345	-2.34919	NM_008165	-2.87053	NM_008590	2.72204	D01093	2.50353	AK003662	2.3136
M21380	-2.23494	AF131149	-2.34772	AK013849	-2.86838	NM_011847	2.72158	NM_008323	2.50299	BC002153	2.31205
AF093562	-2.23327	M21380	-2.34538	AK007108	-2.86528	Z12755	2.72072	NM_016721	2.50126	AB041599	2.3116
AK012535	-2.23156	BC024385	-2.34503	NM_007761	-2.86339	AK006598	2.71869	AK014513	2.49919	AK003151	2.30483
AK020181	-2.22736	AK012956	-2.34426	X75393	-2.86239	NM_020590	2.71223	NM_019831	2.49562	AK002882	2.30465
AF399958	-2.22469	NM_008834	-2.33308	AF033664	-2.86032	NM_013743	2.70118	AF012149	2.49541	NM_013558	2.30388
AK006023	-2.22245	NM_009995	-2.33287	BC004592	-2.8584	NM_008335	2.69968	BF168044	2.49509	NM_007478	2.29863
U55656	-2.21605	U22056	-2.33116	Z15019	-2.85219	BC008274	2.68707	AF403429	2.49261	NM_017479	2.29747
AK015558	-2.21577	AK003614	-2.32738	NM_008245	-2.84542	AK014517	2.68308	NM_008178	2.49064	AK020379	2.29659
NM_010325	-2.21468	AK016935	-2.32724	X57298	-2.8428	NM_010223	2.67449	NM_010711	2.48403	AK009217	2.28661
S69341	-2.20789	NM_010846	-2.32562	NM_025655	-2.84092	BC026021	2.6697	AK016882	2.4798	BC007154	2.28505
AK008908	-2.20653	NM_010950	-2.32077	NM_026124	-2.83933	AF193442	2.66848	NM_016812	2.4781	NM_009070	2.28495
AB010373	-2.205	AF093560	-2.31847	NM_025558	-2.83462	AF056972	2.66402	NM_019823	2.47084	AJ275989	2.28129
NM_018734	-2.20498	AK003892	-2.31258	AK013816	-2.83311	NM_007925	2.66158	NM_007411	2.46801	AK019055	2.28072
NM_008527	-2.2039	AK013565	-2.31256	X65090	-2.82925	AF273453	2.6604	BC011300	2.46759	AK016834	2.28059
M30482	-2.20138	AF139234	-2.31162	AF255061	-2.82838	NM_021437	2.65672	NM_026331	2.46681	AF153682	2.28012
X77230	-2.19823	AK016992	-2.30938	AK004989	-2.82291	NM_012065	2.65428	NM_008108	2.46497	AK021170	2.27822
AB049821	-2.19761	NM_009494	-2.30912	NM_019481	-2.82016	BF137504	2.652	AB049941	2.46461	NM_030247	2.27553
AK015074	-2.1963	AK004285	-2.30706	M64429	-2.81996	AB005457	2.64774	AF357402	2.46348	AF045150	2.27253
BC002238	-2.19593	AK016005	-2.30704	X89265	-2.81961	AK007491	2.64768	AK015371	2.46216	AK006005	2.27055
AK019912	-2.19561	AK014697	-2.30568	NM_021489	-2.81559	Y16459	2.64641	AK004958	2.46196	NM_009292	2.27053
NM_030689	-2.17964	S37491	-2.29893	NM_026612	-2.81089	AK019025	2.64571	NM_008550	2.46165	NM_009648	2.26874
AF141311	-2.17827	M91458	-2.2981	AF144900	-2.80863	NM_009881	2.64478	NM_022879	2.45947	NM_008161	2.26851
AK013807	-2.17795	U28784	-2.29741	L23160	-2.80395	AK006942	2.63713	NM_019477	2.45747	AF032968	2.26712
AF395823	-2.17325	AB010331	-2.29591	U55513	-2.80113	NM_007824	2.63624	NM_011219	2.45453	AK014788	2.26633
U86712	-2.16751	M16120	-2.29341	AF035209	-2.79706	NM_018876	2.63162	AK007129	2.45364	AK021035	2.2662
AK016555	-2.16702	AF291496	-2.29294	L00653	-2.79662	NM_010004	2.63147	NM_009505	2.45332	NM_021560	2.26484
AK018450	-2.16407	NM_021877	-2.2883	Z12430	-2.79158	U50960	2.63107	NM_007887	2.44843	AK020202	2.26304
AK016915	-2.16221	X58666	-2.28623	M94311	-2.78685	AK007503	2.62697	AK020941	2.44813	NM_008218	2.26111
NM_013689	-2.1606	NM_010080	-2.28559	AK006620	-2.78541	M22479	2.62646	AK012111	2.44365	NM_013750	2.25791
NM_022993	-2.16031	AK003041	-2.27909	BC003237	-2.7825	U34960	2.62634	NM_011603	2.44047	X14489	2.25446
BC010651	-2.15726	AK017442	-2.27905	NM_007878	-2.77519	AK002668	2.62178	X51959	2.43576	Z12413	2.24945
NM_016709	-2.15649	NM_025910	-2.27524	AJ131289	-2.77326	AK012850	2.61981	AK013779	2.43416	NM_013647	2.24797
S74563	-2.15562	AK017289	-2.27387	AF276872	-2.77148	U34361	2.61945	L76157	2.4337	NM_021337	2.24651
L11333	-2.15458	M30401	-2.26885	AK009344	-2.77069	AB041651	2.61898	NM_010850	2.43293	AK018203	2.24588
AF029744	-2.149	AF288381	-2.26847	AF202048	-2.77052	M15593	2.61879	NM_021498	2.43177	AK020028	2.24587
NM_009207	-2.14844	NM_009521	-2.25911	U28777	-2.76832	BC006938	2.61672	NM_008448	2.43118	AK012092	2.24155
NM_013523	-2.14513	NM_021275	-2.25879	AK015940	-2.76821	AF253409	2.61378	AK016442	2.4277	U28775	2.24009
AK013995	-2.14152	NM_020616	-2.25534	X57330	-2.76749	NM_019473	2.6134	AK011996	2.40942	AK004148	2.23809
AK020577	-2.14058	AF373408	-2.24975	AK003535	-2.76548	NM_020049	2.61172	NM_009437	2.40683	NM_008361	2.2356
X07969	-2.14023	AK019812	-2.2482	NM_008023	-2.76185	AK020709	2.6105	AK018845	2.40457	NM_019560	2.23505
AK005619	-2.13941	AK020050	-2.2454	NM_009361	-2.75615	NM_019485	2.6101	NM_026603	2.40026	AK015596	2.23444
AF291484	-2.13889	AK008720	-2.24309	AK012038	-2.75091	AK014928	2.60784	BC009148	2.39922	NM_007655	2.23336
M86750	-2.1388	NM_019659	-2.24301	AK015422	-2.74803	NM_007675	2.60744	AK019794	2.39906	AK003922	2.23219
NM_028810	-2.13748	U92843	-2.24173	AK021385	-2.74714	U33557	2.6059	AK018539	2.39834	X07968	2.23191
AF219141	-2.13715	AK016189	-2.23946	AK007484	-2.74551	NM_027832	2.60454	AK006406	2.39418	U12142	2.23157
Z12430	-2.13388	AK020395	-2.23893	AK014565	-2.74239	NM_008252	2.60442	NM_008743	2.38991	AB041573	2.23016
BC011077	-2.13206	AK020735	-2.23856	U01089	-2.74092	NM_007526	2.60367	NM_007526	2.38672	AK012496	2.22996
M30875	-2.12756	NM_007652	-2.23842	NM_011956	-2.73967	NM_011716	2.60354	BC043938	2.38594	AK015555	2.22916
NM_026246	-2.12566	AK017649	-2.23747	AK016115	-2.73564	AK006786	2.59918	NM_010736	2.38442	NM_025551	2.22527
U51204	-2.12306	AK016784	-2.2371	AK019586	-2.73527	NM_010800	2.59821	NM_007715	2.38395	AK015421	2.22475
NM_010944	-2.122	AK020062	-2.23634	AK014259	-2.72989	NM_008609	2.5923	NM_007690	2.38232	NM_009313	2.22179
M34197	-2.11448	NM_026175	-2.23222	S57281	-2.71951	NM_013539	2.59097	NM_011388	2.38053	NM_007561	2.22065
M55561	-2.11307	NM_011082	-2.23093	NM_029376	-2.71411	NM_008940	2.58705	Y15525	2.37702	M33679	2.2202
AK006066	-2.11227	NM_016909	-2.22988	NM_011898	-2.71348	NM_010054	2.5821	AF336345	2.37422	AK017165	2.21719
AK020589	-2.11088	AK003750	-2.22984	AK017956	-2.71272	AK016823	2.57658	NM_033174	2.36806	NM_009329	2.21577
NM_009163	-2.10989	AF309565	-2.22558	NM_026309	-2.71123	NM_009277	2.5745	BF578503	2.36656	NM_007479	2.21306
AF093699	-2.10928	AF068116	-2.22125	AK014088	-2.71007	AK020580	2.57423	NM_008317	2.36616	AK003969	2.21282
NM_011927	-2.10672	AK004184	-2.21875	Z12294	-2.70673	AK006941	2.57345	AK017007	2.36369	NM_023284	2.20387
NM_027562	-2.10622	X73607	-2.21364	NM_009731	-2.70648	U90666	2.57341	M27972	2.36166	AK014261	2.20199
AK021303	-2.10535	AF222444	-2.21333	AK015298	-2.70135	NM_008540	2.56984	AK017010	2.35882	U38806	2.19771
NM_018759	-2.10276	AK020936	-2.20857	NM_011944	-2.69754	NM_007741	2.56949	NM_009247	2.35797	AK017297	2.19195
NM_009852	-2.10105	AK020961	-2.20825	AK014751	-2.68897	AK020017	2.56889	NM_016773	2.35717	U46027	2.19035
AK014968	-2.09831	NM_008794	-2.2078	NM_025505	-2.68476	BF101774	2.56282	U34361	2.35081	NM_007517	2.18878
U62906	-2.09799	AK016775	-2.20765	M29243	-2.68255	NM_026404	2.55993	AK007972	2.34836	D29797	2.18732
AK006583	-2.0949	NM_011694	-2.20726	M83741	-2.68107	S82156	2.55744	AK014901	2.34552	NM_009407	2.18705
AF146224	-2.09307	NM_025706	-2.20181	BC003304	-2.67103	AK006889	2.55177	AK013640	2.34537	AK003524	2.18308
AK004321	-2.09254	M88754	-2.20083	AK014001	-2.67022	AF041880	2.54976	Z48237	2.34481	AF249894	2.18293
M16356	-2.09095	NM_010509	-2.19856	J04694	-2.66862	AK003718	2.5497	NM_013745	2.34362	NM_009591	2.18238
AK005699	-2.09054	AB029291	-2.19718	M27017	-2.66689	NM_007424	2.54946	BC005651	2.34033	AK019632	2.17999
AK005211	-2.08974	AK006645	-2.19584	AK021330	-2.66607	AF041936	2.54448	NM_020623	2.33827	AK013332	2.17929
NM_008691	-2.08908	AK015961	-2.1935	AK003823	-2.66379	BC008110	2.5412	NM_021447	2.33456	NM_010885	2.1771
AK006604	-2.08547	X67800	-2.19299	V00808	-2.66322	BC007162	2.53496	NM_015789	2.33361	AF329695	2.17252
AF378759	-2.07692	AK015207	-2.18951	AF137598	-2.65457	AK017129	2.53319	AF326300	2.33331	AK006255	2.17048
AK018017	-2.07625	AF358859	-2.1866	U62527	-2.65054	L17076	2.53218	AK013814	2.33199	AK016878	2.17026
AK019673	-2.07457	AK015607	-2.185	NM_010600	-2.64992	AK002995	2.5296	AK009886	2.33186	AK014549	2.16959
AK020517	-2.0724	AF246265	-2.18463	NM_007604	-2.64395	AK021034	2.52807	NM_010564	2.33148	M37295	2.1688
Z12436	-2.0714	AK004124	-2.18417	AF144975	-2.64286	AK013224	2.52536	NM_011541	2.33052	AF073933	2.15975
AK019783	-2.06889	AJ278462	-2.18346	AK014200	-2.63829	AK010322	2.52434	AK021412	2.32418	AF225910	2.1596
AK020350	-2.0673	NM_007473	-2.18245	AK016907	-2.63539	X02932	2.52408	BC003334	2.32391	AK015295	2.15851
AJ229169	-2.06666	AB010332	-2.18192	NM_011828	-2.63432	NM_016697	2.52211	AK012850	2.32335	AF250192	2.15794
AK014424	-2.06619	AK015076	-2.18111	AK015203	-2.63225	AF074900	2.51645	AK012213	2.32325	BC014875	2.15338
AK016264	-2.06582	AB050982	-2.1806	AF010217	-2.63135	NM_010612	2.51205	X80962	2.31986	NM_016906	2.15082
AY008764	-2.06573	AK007169	-2.17728	BC005776	-2.62365	AK008793	2.51187	AK016270	2.31768	AK009425	2.14982
NM_010743	-2.06419	AK016871	-2.17536	AF071430	-2.62358	AK007571	2.51067	AK010436	2.31666	AK014039	2.14586
AF139845	-2.06257	AK020479	-2.17473	AK012844	-2.62319	NM_026633	2.5094	AJ011107	2.31297	AF093554	2.14316
NM_011340	-2.06167	AF041060	-2.1747	AF296660	-2.61266	BC015273	2.50831	NM_025725	2.31151	U62923	2.14113
AK010944	-2.06145	NM_008561	-2.17458	AK018992	-2.61043	BF139358	2.50607	NM_011234	2.31118	AK004632	2.13953
NM_025437	-2.05857	NM_009771	-2.17268	AK015179	-2.60862	AY034576	2.50463	AK020067	2.31072	U69176	2.13882
AK020519	-2.05749	AK017468	-2.17071	D38218	-2.60841	NM_026907	2.50332	NM_011431	2.31008	AK012956	2.12795
X17164	-2.05714	NM_010045	-2.17058	NM_008097	-2.60633	AK016587	2.50227	AK006966	2.30765	NM_009636	2.12487
AY032690	-2.05642	AK013567	-2.1704	NM_009142	-2.60613	AK015482	2.50051	NM_010166	2.30297	AK016161	2.12161
AK016604	-2.05471	AK021303	-2.16776	AK019812	-2.60349	NM_015768	2.49732	Y17675	2.30104	M30880	2.12116
AF328907	-2.05454	AF015209	-2.16383	NM_009364	-2.60262	AF041896	2.49352	S41227	2.30016	NM_021408	2.11813
AF139844	-2.05078	M28730	-2.16349	NM_030150	-2.60227	D83674	2.49177	AK017138	2.29781	U25122	2.11804
NM_007904	-2.04841	AK012535	-2.16321	AF010222	-2.59925	BC011300	2.49035	NM_012051	2.29746	AK004731	2.11668
AF334104	-2.0391	AF240178	-2.16046	NM_007688	-2.59794	AF003352	2.4854	NM_016881	2.29648	AK013936	2.11634
AK012577	-2.03895	NM_008625	-2.15968	NM_009677	-2.59655	NM_016701	2.48378	NM_010929	2.29557	NM_021390	2.11253
U15297	-2.03876	AJ231275	-2.15764	X66457	-2.58969	NM_009570	2.48222	AJ006521	2.29371	AK007001	2.11239
NM_020575	-2.0387	U86016	-2.15739	AF145962	-2.58914	Z12383	2.4822	AK018976	2.29279	AF217545	2.11221
AK021119	-2.03868	AK019273	-2.15611	NM_016757	-2.58901	AJ279846	2.47713	L16799	2.29141	NM_011888	2.11142
NM_008354	-2.03855	AK006745	-2.15317	AK007469	-2.58391	U89723	2.47574	AK008602	2.29055	D29931	2.11045
AK014874	-2.03738	AK020118	-2.15274	S68985	-2.58369	W20726	2.47567	NM_018733	2.28524	W20726	2.10888
AJ249901	-2.03648	NM_026177	-2.14848	AK010153	-2.58213	AF357423	2.47282	NM_016845	2.28065	AK006821	2.10761
NM_010531	-2.03576	AF183184	-2.14575	NM_011855	-2.58084	AK014221	2.47124	NM_009237	2.27956	NM_020623	2.10303
AK010706	-2.03508	AK016569	-2.14546	NM_018821	-2.58012	NM_033174	2.46993	AF014454	2.27759	NM_010774	2.09779
NM_026509	-2.03402	U55540	-2.14535	NM_016959	-2.57183	NM_008745	2.46888	NM_026161	2.27607	AF071310	2.09592
NM_011291	-2.03268	AK016264	-2.14385	BF178300	-2.57093	AF041962	2.46888	NM_025884	2.27348	M34525	2.09198
NM_009474	-2.032	NM_008729	-2.14338	AF113598	-2.5695	NM_031880	2.46594	AK019632	2.26857	AK013087	2.09185
NM_009879	-2.03009	NM_007455	-2.13963	U54534	-2.5689	NM_007778	2.46466	AJ249820	2.26804	AF128262	2.09112
AK002641	-2.02593	AK019873	-2.13833	AK019533	-2.56807	NM_010850	2.46311	M81747	2.26711	AJ250688	2.09008
K02584	-2.02587	NM_011160	-2.13627	U28351	-2.56373	AF075136	2.45699	NM_009500	2.26578	AK004121	2.08916
NM_009924	-2.02477	AF051947	-2.13326	AF072403	-2.55816	AK003042	2.45664	U26784	2.2654	AK014051	2.0852
AK009750	-2.02402	AK016111	-2.12888	NM_010188	-2.55632	AF056187	2.4531	NM_023117	2.26465	AK015789	2.0818
NM_011806	-2.02122	NM_008453	-2.12833	AK020395	-2.55537	AF012149	2.45307	S82156	2.26272	AK014914	2.07983
AK009157	-2.01764	NM_011271	-2.12793	U46151	-2.54803	AF032968	2.45291	NM_009468	2.26241	AK016259	2.07836
AK013308	-2.01576	AK014093	-2.12749	AK015716	-2.54358	M81747	2.44966	NM_026170	2.25994	NM_008550	2.07793
X58588	-2.01464	M20632	-2.12626	NM_011802	-2.54273	AB024497	2.4483	NM_011318	2.25895	AK017350	2.07604
AK017444	-2.01308	AF353993	-2.12566	AF075136	-2.53852	NM_008836	2.44074	NM_011615	2.25865	NM_008169	2.07583
M30481	-2.01249	K01925	-2.12409	AK015374	-2.53705	AJ401160	2.44025	U35650	2.2571	NM_011021	2.07244
NM_011316	-2.01121	S71228	-2.12354	AK015347	-2.53447	AF307844	2.44002	AB041576	2.25472	NM_008440	2.07005
S60312	-2.01057	NM_009792	-2.1198	BC010485	-2.5339	X87732	2.43997	NM_021782	2.25427	U06665	2.06844
L07918	-2.01001	AJ291608	-2.11904	NM_025770	-2.53381	AK014498	2.43848	X53630	2.25406	AK009042	2.0677
AK008921	-2.00927	NM_025836	-2.11829	AK014620	-2.53373	AK013846	2.4377	AK014876	2.25362	NM_009390	2.06481
AK019538	-2.00768	AK017469	-2.11588	AF318455	-2.5334	NM_009089	2.43688	NM_025450	2.25006	NM_019677	2.06401
AK015738	-2.00683	M15434	-2.11446	NM_021481	-2.52886	NM_018854	2.43669	L38990	2.24902	NM_007482	2.06233
AK011718	-2.00652	AK005182	-2.11227	NM_011915	-2.52877	NM_010074	2.43597	AK002951	2.249	NM_011258	2.06119
NM_010161	-2.00385	AK008044	-2.11169	BC013550	-2.52846	AJ250394	2.4335	NM_007606	2.24883	AK016892	2.05959
L08652	-2.00317	AK015848	-2.11074	AK005119	-2.52677	BC009148	2.43319	NM_007684	2.24443	AK015522	2.05859
AK016845	-2.00254	AJ223293	-2.10879	AF146224	-2.52576	AJ235966	2.4325	AK017897	2.24047	NM_008679	2.05857
AK017225	-2.00233	AK020860	-2.10807	AJ249492	-2.51917	AJ007954	2.42374	NM_016750	2.23785	NM_008092	2.05521
AK017243	-1.99843	U07207	-2.10377	AK012783	-2.51891	AK018573	2.42346	AB041804	2.2377	U96685	2.05512
AK014029	-1.99812	AF200349	-2.10333	NM_011701	-2.51768	NM_010949	2.41197	AK015524	2.23767	AK005902	2.05252
AJ400622	-1.99739	S83328	-2.10101	AF212998	-2.51018	NM_007843	2.41101	L20330	2.23618	AK003507	2.05175
NM_007790	-1.99603	AK018485	-2.10014	AK012219	-2.50524	NM_019992	2.41084	AK017060	2.23422	NM_021349	2.05114
AK012224	-1.99509	NM_028712	-2.09905	NM_009567	-2.50451	U78502	2.40905	NM_030687	2.23409	AF238285	2.05086
AF357385	-1.9946	AK015640	-2.09699	AF178590	-2.50286	AK018589	2.40394	NM_010796	2.23407	AK003884	2.04813
AY029586	-1.98645	AK018326	-2.09656	AK006883	-2.50224	Z12220	2.40363	NM_007925	2.2331	NM_013813	2.04766
NM_009285	-1.98431	AK018017	-2.09646	NM_030713	-2.49959	NM_024435	2.39983	AK012625	2.23295	AK010430	2.04235
AK021261	-1.9812	AK005014	-2.0943	U78494	-2.4989	NM_020003	2.39973	AK016181	2.22949	NM_010656	2.04181
AK015396	-1.98071	U51204	-2.09116	AK007007	-2.49846	NM_008492	2.39947	D89901	2.22943	AJ290947	2.04036
NM_010558	-1.97703	NM_023596	-2.08989	AK004390	-2.49701	NM_009407	2.39937	U11075	2.22937	AK006510	2.04035
X87733	-1.97672	BC004045	-2.08903	AK016319	-2.49622	AF178752	2.39748	NM_020005	2.22902	M22479	2.03577
NM_007952	-1.97351	AK019372	-2.08743	AK014142	-2.49549	NM_008574	2.39699	BC004785	2.22807	AK008111	2.03409
AK003401	-1.97205	NM_010276	-2.08731	NM_013730	-2.4916	M24264	2.3961	AF338224	2.2257	BC009090	2.03314
AK018414	-1.97155	NM_010518	-2.08716	BC010784	-2.48722	L37148	2.39129	AK016612	2.22404	AK005588	2.03291
NM_010441	-1.97103	NM_011671	-2.0863	U14531	-2.48468	NM_010672	2.39122	NM_008763	2.22245	AK015254	2.03262
M30880	-1.96971	AK021289	-2.08567	NM_009674	-2.48178	M18947	2.38878	AK015655	2.2219	NM_013820	2.0314
NM_010580	-1.96506	Z12223	-2.08321	AK007003	-2.48132	NM_021447	2.3874	NM_019485	2.22177	NM_019661	2.03088
AK020810	-1.96462	AK008571	-2.08057	AK012937	-2.48005	AJ278735	2.38671	NM_008515	2.22133	AK019025	2.02992
BC007170	-1.96454	NM_007785	-2.07903	NM_013546	-2.47974	NM_011294	2.38557	AK020518	2.22017	NM_011300	2.02911
AK020467	-1.96376	AK006904	-2.07868	AK019839	-2.47886	U50718	2.38445	NM_025763	2.21978	NM_009285	2.02872
NM_009371	-1.96332	AK019468	-2.07523	NM_010792	-2.47829	NM_007391	2.38428	AK018382	2.21954	M21979	2.02631
AK019333	-1.96324	AK014234	-2.07474	AK019781	-2.47712	NM_019458	2.38014	NM_011330	2.21763	AK005616	2.02611
NM_026319	-1.96215	J02935	-2.07459	X58218	-2.47625	AK007228	2.3792	AF334612	2.21515	BC003941	2.02611
AF010225	-1.95821	AK017596	-2.072	Y15234	-2.47497	AF269193	2.37908	AK017992	2.21464	AK006484	2.0235
NM_008405	-1.95629	NM_010264	-2.07065	AK005650	-2.47478	BF102380	2.37754	X66118	2.21351	AY033514	2.02264
AK016811	-1.95547	AK007641	-2.06991	NM_021528	-2.47357	AB041610	2.37626	AK006227	2.21305	AF305730	2.02173
Y18506	-1.95457	NM_011653	-2.06984	AF093561	-2.47304	NM_008938	2.37619	NM_011996	2.21209	Z78150	2.02045
AK020399	-1.95442	AK006321	-2.06908	AF218295	-2.47286	AK014020	2.37522	NM_023200	2.21094	AB017136	2.01986
AK020172	-1.95229	AK006015	-2.06446	AK014419	-2.4674	BC002153	2.37512	NM_016852	2.20982	NM_010896	2.01633
NM_008425	-1.95156	AK017800	-2.06341	NM_008450	-2.46699	NM_010778	2.37494	AK021097	2.20835	AF071060	2.01609
AF282980	-1.95122	NM_013582	-2.06284	NM_010583	-2.46477	NM_007554	2.36909	AB010311	2.20818	AY008764	2.01428
NM_030254	-1.94919	AK005036	-2.06217	AF265685	-2.46426	AJ272161	2.36665	NM_009578	2.20648	L36062	2.00939
M57981	-1.9475	NM_008299	-2.06209	X55823	-2.46366	AK007978	2.36658	NM_020564	2.20513	D10631	2.00622
AK007004	-1.94714	AK006081	-2.06068	AK021156	-2.46258	NM_009237	2.36577	AY032899	2.20294	AB024499	2.00603
BC004080	-1.9443	NM_013682	-2.05724	Z12451	-2.46232	NM_010507	2.36309	NM_011593	2.19902	AK019583	2.00163
M34632	-1.94393	AK014715	-2.05642	AK004374	-2.46074	AF081116	2.36295	X16493	2.19891	NM_028119	2.00029
X59047	-1.94195	AK003422	-2.05541	AK004127	-2.45853	AK019795	2.3613	NM_007804	2.19772	AJ250230	1.99931
AK021260	-1.94132	AJ231204	-2.0534	NM_008060	-2.45323	Z12477	2.35886	NM_013759	2.19475	AK018026	1.99809
NM_017373	-1.93902	NM_016861	-2.05226	AF093549	-2.45317	AK009628	2.35648	AK018118	2.19193	NM_009530	1.99787
L20499	-1.93885	NM_019764	-2.05201	NM_010230	-2.45311	NM_020623	2.35544	NM_011044	2.19146	Z12476	1.99695
NM_026329	-1.93823	AF102524	-2.05154	AJ251364	-2.45164	AK017321	2.35294	AF316038	2.19138	AK012598	1.99554
NM_008297	-1.93753	AF297037	-2.05086	AK017624	-2.45125	NM_013602	2.3526	NM_010223	2.19013	AF214653	1.99466
NM_011822	-1.93572	BC003852	-2.04874	S72513	-2.44965	NM_008241	2.35205	BC013553	2.18582	AF213386	1.9946
AK008688	-1.93529	AK015773	-2.04855	AJ276796	-2.44784	AJ002730	2.35203	NM_019814	2.1823	NM_009481	1.99427
NM_011666	-1.93467	NM_007376	-2.04517	AK008793	-2.44381	AF378525	2.35117	AK018891	2.17941	AK014754	1.98999
AJ278462	-1.93393	AK013242	-2.04226	NM_026527	-2.44361	BF144438	2.34543	U27830	2.17936	X03688	1.98694
AK014327	-1.93305	NM_009184	-2.0415	NM_021487	-2.43874	NM_009964	2.34542	NM_010435	2.17911	M21907	1.98588
NM_015760	-1.93246	NM_016723	-2.03588	NM_025407	-2.43634	AK013383	2.34388	NM_011779	2.1786	U34960	1.98564
AK015129	-1.93238	AF144397	-2.03181	NM_025763	-2.43596	NM_033041	2.34224	NM_008146	2.17735	NM_009045	1.98334
NM_023881	-1.93197	AK003638	-2.03096	AK015520	-2.43512	AK012111	2.34199	X52830	2.17655	NM_018853	1.98266
AK018841	-1.93197	U55601	-2.0277	AK021105	-2.43413	NM_025309	2.3401	AA518955	2.17171	AK006822	1.98216
AK019677	-1.93046	BC013667	-2.02742	AF059703	-2.4284	NM_016843	2.33855	AK015021	2.17105	AK002329	1.98074
AK002471	-1.93032	NM_009355	-2.02602	BC006779	-2.42838	AF349573	2.33842	U50962	2.16986	AK005095	1.98037
AK006681	-1.92967	NM_011093	-2.02312	AK002842	-2.42515	NM_009077	2.33704	NM_007637	2.16949	AF042361	1.97867
AK020031	-1.92962	L24919	-2.02247	L09001	-2.41609	AF041883	2.3369	NM_020590	2.16798	Z12223	1.97792
AK016707	-1.92925	AK003797	-2.02207	NM_011182	-2.40956	AF090738	2.33603	AK009476	2.1674	AF224264	1.97784
K02785	-1.92725	NM_013831	-2.022	NM_009163	-2.40696	Z22546	2.33327	NM_011150	2.16608	AK014955	1.97712
M32050	-1.92713	BC006701	-2.01904	D50000	-2.40652	AK015155	2.33284	U47923	2.16476	AK013353	1.97662
NM_026412	-1.92672	AK008008	-2.01884	NM_013457	-2.4056	NM_016812	2.32995	NM_031382	2.16297	NM_021364	1.97622
AK014484	-1.9265	M18500	-2.01842	AK011759	-2.40185	NM_019990	2.32922	L25890	2.16194	D63902	1.97567
AK016405	-1.92491	AK017409	-2.0181	NM_007786	-2.40102	BC010777	2.32902	BF531396	2.16163	Z12272	1.97561
AK017945	-1.92306	NM_030256	-2.01808	AK006088	-2.39962	NM_010835	2.31624	NM_011594	2.16034	NM_022883	1.97342
NM_007734	-1.92289	U62922	-2.01783	NM_028982	-2.39641	NM_008682	2.31593	NM_011706	2.15717	AK009638	1.97134
AK018434	-1.92196	AK010452	-2.01742	NM_010354	-2.3942	AJ272163	2.31554	NM_010751	2.1561	AK017276	1.96871
NM_008517	-1.92014	AF201903	-2.01669	L16833	-2.39317	AK005480	2.31527	NM_011648	2.15294	AK013349	1.96637
NM_008137	-1.91973	AK003996	-2.01653	NM_026228	-2.39303	NM_025611	2.31406	NM_007749	2.15243	Z78154	1.96622
BC004009	-1.91627	NM_007756	-2.01386	AK008900	-2.38855	AK015044	2.31064	NM_013694	2.15216	NM_008259	1.96459
NM_007384	-1.91563	NM_007853	-2.01324	AK010766	-2.38612	S42582	2.31052	AK019723	2.15192	NM_010702	1.96085
AK007678	-1.91165	AK007346	-2.01317	Z78162	-2.38536	NM_013564	2.30806	AK017152	2.15105	NM_009974	1.9608
AK016512	-1.90988	AK010017	-2.01282	AJ276004	-2.38471	NM_009367	2.30772	NM_021482	2.15062	X61753	1.95875
AK020804	-1.90884	AK006504	-2.01224	AK014511	-2.3836	NM_008713	2.30207	AK019628	2.1505	AF037437	1.95818
AK017867	-1.90674	AJ290946	-2.00924	AK018580	-2.38246	AK012317	2.29912	AJ132433	2.15026	NM_017377	1.95751
AK021053	-1.90511	AK015798	-2.00911	AF357351	-2.38174	AF202036	2.29767	AK020855	2.14717	NM_019515	1.95653
NM_013797	-1.90226	AK020090	-2.00906	AK020055	-2.38166	NM_011398	2.29595	M22479	2.14704	BC003938	1.9561
D13903	-1.90173	AK011091	-2.00905	AK009110	-2.38007	NM_013759	2.29467	NM_008609	2.14696	NM_020507	1.95211
NM_025380	-1.90166	NM_025673	-2.00856	NM_008920	-2.37798	NM_025312	2.29324	AK020474	2.14675	Z47773	1.9521
M30877	-1.90076	AK002255	-2.00831	NM_025620	-2.37776	AK008226	2.29144	NM_018854	2.1466	AK004259	1.95077
NM_021289	-1.90035	NM_010665	-2.00614	AK005839	-2.37696	AK020202	2.28989	J03880	2.14561	AK017769	1.94989
U63760	-1.89953	AK016392	-2.00486	BC004825	-2.37411	AF019946	2.28878	NM_007557	2.14518	AF242377	1.94849
NM_007477	-1.89919	AK007851	-2.00395	NM_007524	-2.37151	AF041961	2.28693	NM_025464	2.14364	NM_008908	1.94453
NM_011016	-1.89745	D00570	-2.00321	AK019707	-2.37143	AB041556	2.28529	NM_031384	2.14328	NM_011098	1.94366
AK005717	-1.89519	AK012975	-2.00312	NM_012051	-2.36998	NM_025724	2.28433	AK004352	2.14285	U50962	1.94173
Z12554	-1.89436	AF326311	-2.00298	AK013368	-2.36917	NM_021541	2.28157	NM_018829	2.14214	NM_010655	1.94087
AK005770	-1.8934	AK020826	-2.00074	BC007160	-2.36633	NM_026255	2.28081	NM_020566	2.14051	NM_022882	1.94087
NM_025768	-1.89285	NM_007552	-1.99995	AK016052	-2.36522	AK020054	2.28056	BC004791	2.1388	AK013809	1.94077
M34210	-1.89241	AF282292	-1.99914	NM_008674	-2.36449	U86725	2.27907	AK016082	2.13588	AK020318	1.93863
AK019742	-1.89205	BC008534	-1.99802	AF007842	-2.36378	AK019497	2.27851	AK003649	2.13541	NM_015730	1.93772
NM_010562	-1.89174	BC006037	-1.99647	AK018113	-2.36275	AK005876	2.27846	BC004709	2.13317	AK021001	1.93726
NM_019480	-1.88983	NM_023557	-1.99507	AK005349	-2.36003	NM_009313	2.27758	AK008868	2.1328	NM_030687	1.93628
M92419	-1.88824	AK020401	-1.99383	AJ231200	-2.35889	AF357336	2.27729	BC004831	2.13279	BC010483	1.93503
AF023243	-1.88696	NM_007576	-1.9928	NM_018855	-2.35884	NM_023476	2.27705	NM_007588	2.13197	NM_010505	1.934
BC002161	-1.88622	BC005799	-1.9917	BC006026	-2.35879	BC007476	2.27485	NM_009514	2.12917	NM_008964	1.93293
AK006870	-1.88573	AK006388	-1.99107	AB024497	-2.35671	BC008116	2.27438	NM_009298	2.12769	NM_019662	1.93096
AK004850	-1.88551	NM_007789	-1.99047	AK013820	-2.35548	NM_013750	2.27006	NM_011962	2.12648	AK019469	1.93041
Z70661	-1.88543	Z12506	-1.98451	AF304306	-2.35445	NM_009432	2.26996	NM_013776	2.12489	NM_018877	1.9295
BC006800	-1.88496	AK016772	-1.98361	AY040840	-2.34999	NM_009136	2.26891	M29246	2.12451	AJ310366	1.92936
NM_013717	-1.88403	NM_015805	-1.98354	AK006955	-2.3471	AK021285	2.26772	NM_010054	2.12444	AK017563	1.92925
AK016096	-1.88372	NM_013616	-1.98273	AK006872	-2.34661	NM_013847	2.26699	AK018483	2.12279	NM_010552	1.92762
U89741	-1.88348	NM_009543	-1.98203	L16982	-2.34491	NM_018878	2.265	BC002088	2.12274	NM_009638	1.92635
X70098	-1.88229	AF072773	-1.98078	AK015276	-2.34491	NM_018788	2.26352	AK016265	2.12235	AK008908	1.92458
Z25456	-1.88139	X16200	-1.98017	AK009084	-2.3445	M17518	2.26319	NM_011835	2.12178	NM_008738	1.92303
AJ132671	-1.87842	BC008638	-1.98013	NM_008309	-2.34389	NM_007606	2.26261	U57329	2.11859	AK013491	1.92264
M14680	-1.87734	AK020455	-1.97861	AK017805	-2.34372	NM_011775	2.26222	AK017383	2.1164	NM_008195	1.9221
NM_011036	-1.87472	AK008736	-1.97843	AK015296	-2.34112	NM_016658	2.25763	AK018953	2.11584	Z12229	1.92203
NM_009381	-1.87316	AF173846	-1.97597	U89740	-2.33849	AK010419	2.25747	NM_025318	2.11386	NM_018787	1.92099
AK004759	-1.87173	AF291499	-1.97569	NM_011691	-2.33715	AF220154	2.25742	AK016097	2.11378	NM_009619	1.92012
X02942	-1.86977	D49802	-1.97476	NM_013797	-2.33675	NM_021498	2.25686	BC005731	2.11351	NM_007398	1.92001
AB023298	-1.86934	AK006937	-1.9745	NM_007811	-2.33585	NM_008944	2.25548	NM_013633	2.11248	L09002	1.91961
AK005516	-1.86854	Z22077	-1.97388	AK021400	-2.33546	NM_009838	2.25535	BC006028	2.11108	AK019648	1.91942
AK021169	-1.86827	AK003884	-1.97299	AK021073	-2.33342	NM_011715	2.25302	BC015306	2.10718	M76540	1.91887
AK015427	-1.868	AK019842	-1.97245	AK013826	-2.33232	AK020569	2.25293	AL389955	2.10296	AF357361	1.91652
AK015207	-1.86773	AK018565	-1.97135	AK013039	-2.32251	AK010983	2.2526	NM_010634	2.10296	NM_007382	1.91598
AK003423	-1.86747	AK019706	-1.96944	AK016555	-2.32172	AF062756	2.25121	NM_030244	2.10235	AK015570	1.9156
AK008239	-1.86639	D10627	-1.96716	AK005826	-2.32124	BC005651	2.24972	AK016601	2.10158	BC013054	1.91491
AF289185	-1.86512	NM_025682	-1.96435	NM_010685	-2.3162	X57708	2.24592	BC011208	2.09714	AF178752	1.91167
AF139195	-1.86276	AF146224	-1.96428	AK013842	-2.31579	AK019287	2.24589	NM_007578	2.09647	M24264	1.91144
AK016680	-1.86061	AK013308	-1.96403	AK003802	-2.31493	NM_007628	2.24475	AK005497	2.09367	NM_026111	1.91079
AK015492	-1.86017	AK007459	-1.96254	NM_032398	-2.31182	NM_019513	2.24474	AF188180	2.09251	U92654	1.91003
NM_030263	-1.85936	AK018631	-1.96196	Z12193	-2.30763	AF156490	2.24428	NM_008192	2.0924	NM_010750	1.9081
AK010429	-1.85842	AB041655	-1.96191	M27584	-2.30726	Z12561	2.24322	NM_011839	2.09034	NM_011645	1.90766
AK018603	-1.85806	AF075461	-1.96156	U03066	-2.30494	NM_010926	2.24246	NM_025465	2.08964	NM_025302	1.9026
AK016763	-1.85732	AK017386	-1.96104	AJ276961	-2.30402	NM_007484	2.24075	M36515	2.08953	NM_009053	1.90233
AB036341	-1.85729	AK018114	-1.96065	AK018346	-2.30293	AK011186	2.23993	NM_013677	2.08915	AK003288	1.9023
AF068182	-1.85499	AK008190	-1.96006	BC005541	-2.30107	NM_007855	2.23719	NM_015736	2.087	NM_017471	1.90174
NM_010551	-1.8544	L36179	-1.95877	NM_010719	-2.30064	U55645	2.23676	AK016124	2.08646	AK014010	1.89971
AK015200	-1.84934	NM_011767	-1.95872	AK008676	-2.2968	BE688328	2.23562	NM_011885	2.08527	NM_025889	1.89921
BC004045	-1.84892	AF317517	-1.95768	X63817	-2.29605	AK004342	2.23414	M86672	2.08511	AK004069	1.89921
AF288381	-1.8489	AF178594	-1.9556	AK004331	-2.29442	NM_009345	2.23084	AK007005	2.08455	AF280401	1.89816
AF318409	-1.84658	AJ292072	-1.9551	NM_007384	-2.29435	AF012153	2.22941	AK010043	2.0842	AF162781	1.89719
AK010976	-1.84455	M34609	-1.9541	BC003232	-2.29327	AK008070	2.22922	NM_019416	2.08401	M84431	1.89697
NM_008020	-1.84427	NM_008177	-1.95218	AK018669	-2.29268	NM_013846	2.22891	AJ006130	2.08385	AK019919	1.89246
AF338440	-1.84423	BC006777	-1.95035	NM_007826	-2.28891	AK012351	2.22857	BC002288	2.08117	AF203898	1.89134
NM_030562	-1.84346	NM_026333	-1.95025	W13453	-2.28795	AF237887	2.22856	AK016298	2.08058	AK013406	1.89094
AK008469	-1.84294	BC006866	-1.94907	AK021045	-2.2867	NM_010468	2.22696	AF399755	2.0804	AK013857	1.89033
AK017463	-1.84193	AK013917	-1.94711	NM_019513	-2.28662	U55556	2.22527	M21979	2.08012	NM_013753	1.88901
AK013646	-1.84182	AK016228	-1.94632	NM_009131	-2.28158	Z78143	2.22461	AK006757	2.07887	NM_008122	1.88742
U97181	-1.84181	BC011512	-1.94556	AK016097	-2.27899	AK005534	2.22293	AK011256	2.07866	NM_011716	1.88606
NM_021275	-1.84137	AK015647	-1.94471	AB009397	-2.27792	BC013503	2.22096	NM_019702	2.07802	NM_011075	1.88593
AK006938	-1.83571	NM_010133	-1.94275	M26986	-2.27644	NM_008698	2.21898	NM_010673	2.07718	AK020741	1.88038
AK016504	-1.83563	AK015889	-1.94171	AK020061	-2.27593	U89409	2.21732	AK004127	2.07191	AK003609	1.87721
NM_019451	-1.83492	X76014	-1.94092	X80419	-2.27504	U59509	2.21594	AK014567	2.06936	NM_011337	1.876
U49952	-1.83483	NM_008887	-1.94072	M73818	-2.27432	M23109	2.2157	BC005536	2.06921	AB041651	1.87534
AK005251	-1.83438	NM_025768	-1.93969	NM_011692	-2.27424	NM_025318	2.21468	NM_008274	2.06904	NM_009995	1.87488
AK012980	-1.83387	NM_008099	-1.93658	AK006139	-2.2726	NM_024228	2.21391	AF305714	2.06899	AK020278	1.8748
NM_009671	-1.83387	AK009644	-1.93657	AK018857	-2.2725	X96705	2.21157	BC002245	2.06891	AK005139	1.87374
AK016525	-1.83168	AK019163	-1.93592	AF338224	-2.27226	U76754	2.21107	AK016083	2.06824	NM_010437	1.87347
NM_015759	-1.83071	AK015310	-1.93537	AK020739	-2.27074	NM_027397	2.20936	NM_025867	2.06711	L23163	1.87159
AK020479	-1.83044	NM_007880	-1.93311	Z83812	-2.2705	NM_009437	2.20934	NM_025714	2.06671	AK011819	1.87096
AK017489	-1.83029	AK005217	-1.93027	BC003333	-2.2679	X76685	2.2072	NM_010591	2.06643	M30481	1.86971
BC014805	-1.8289	NM_010163	-1.93007	AK020320	-2.26748	L16982	2.20615	BF301642	2.06547	NM_008305	1.86876
NM_010323	-1.82865	AK020335	-1.92928	AB030201	-2.26722	NM_011199	2.2028	NM_007423	2.06537	NM_027493	1.86635
NM_007873	-1.82835	NM_021334	-1.92911	AK015855	-2.26225	AK012019	2.2028	NM_012052	2.06446	L08993	1.86558
AK015140	-1.82766	AK010976	-1.92708	AV160696	-2.26143	NM_018814	2.20235	AK017087	2.06443	S65986	1.86499
AK015413	-1.82602	NM_007754	-1.92678	AK005775	-2.25875	AF235017	2.20232	NM_008374	2.06432	AK009873	1.86451
BC004681	-1.82496	NM_009465	-1.92639	NM_025921	-2.25811	AK019055	2.19714	NM_008908	2.06395	X02555	1.86392
AK006417	-1.82333	BC002212	-1.92543	AF291502	-2.25777	NM_021448	2.19616	AJ293625	2.06341	AK006009	1.8632
X93065	-1.82314	NM_016752	-1.92503	NM_008365	-2.25687	NM_019627	2.19587	NM_013506	2.06285	NM_026248	1.86141
AK010426	-1.82191	AK006451	-1.92487	AF357399	-2.25482	NM_011729	2.1935	NM_016753	2.06099	M11739	1.86098
AK016650	-1.81999	NM_011014	-1.92448	AK002441	-2.25412	X66457	2.19339	AK016636	2.05973	L36434	1.86038
NM_007382	-1.81978	AF118273	-1.92428	AK010922	-2.25188	NM_008858	2.19118	U60881	2.05613	AK007700	1.85997
AK006785	-1.81964	BC004041	-1.92382	NM_021280	-2.25013	X56716	2.19019	D26090	2.05425	U86721	1.85841
M60456	-1.81901	AK006114	-1.92382	NM_026486	-2.24931	X66236	2.19013	BC006782	2.05406	AF029748	1.85814
NM_020494	-1.8184	M30434	-1.92355	AK017631	-2.24925	NM_019491	2.18825	AK016135	2.05332	AK017115	1.85785
AK011318	-1.81821	X07969	-1.92274	AY038079	-2.24905	AK003507	2.18771	L16950	2.05322	AK016120	1.85674
NM_008935	-1.81813	AK010761	-1.92268	NM_026084	-2.24843	X80432	2.18544	Z83807	2.05254	AF281141	1.85666
AK016226	-1.81744	AF374476	-1.92232	L38706	-2.24694	BC012521	2.18483	NM_019428	2.0519	AK012326	1.85533
BC003996	-1.81699	AK011729	-1.92232	NM_025387	-2.24624	AK008760	2.1844	L04678	2.05043	AK015483	1.85375
AK018900	-1.81611	NM_012001	-1.92188	U79144	-2.24622	AF283252	2.18367	NM_008836	2.05001	AK010185	1.85375
Z12201	-1.81363	AK020710	-1.92066	BC002200	-2.24616	Z12493	2.18349	AK017032	2.0486	NM_009094	1.85144
AK015279	-1.81228	NM_011977	-1.91957	AF245444	-2.24565	NM_011992	2.18331	AK006941	2.04709	NM_007402	1.85021
NM_010607	-1.80981	D12895	-1.91871	M58570	-2.24362	AF162768	2.18211	D32210	2.04651	AB048364	1.84985
AF282290	-1.80973	X52448	-1.91858	BC004720	-2.2436	AF042730	2.18054	AF151732	2.04281	NM_012065	1.84593
AK012015	-1.80944	NM_021390	-1.91829	AK017966	-2.24234	AK020554	2.18011	AK013486	2.04175	NM_031404	1.84343
Z12417	-1.80847	AK014229	-1.91784	AF118977	-2.24178	AK016125	2.17731	AK013712	2.0416	NM_010164	1.84343
AK015837	-1.80811	NM_010745	-1.91686	X03040	-2.24133	AK019315	2.17637	NM_012013	2.04098	BC013559	1.84195
AF357404	-1.80799	NM_008644	-1.91511	AF117832	-2.23636	NM_016805	2.17507	NM_010561	2.03823	NM_020619	1.84103
AK005884	-1.80684	Z12292	-1.91416	AF056972	-2.23544	NM_016777	2.17166	AK016728	2.03815	NM_023718	1.84058
AK014391	-1.80472	AK012924	-1.91234	AK016589	-2.23518	NM_009500	2.16997	NM_026523	2.03766	AK013669	1.84009
AK006151	-1.80286	NM_024442	-1.91081	M30556	-2.23363	AK009106	2.16703	M33036	2.03649	X56717	1.83952
NM_026002	-1.80113	AK016529	-1.90963	NM_016666	-2.23219	NM_007674	2.16689	X61147	2.0355	AY014963	1.83909
AK006178	-1.80071	U86721	-1.90899	BC013544	-2.23119	NM_025681	2.16637	NM_008582	2.03547	NM_009136	1.83841
NM_020503	-1.79962	NM_030259	-1.90885	AK020171	-2.22844	NM_025725	2.16628	AK007198	2.03452	NM_021317	1.83828
AF012160	-1.79809	NM_025620	-1.90875	AK006642	-2.22823	BF584997	2.16534	NM_008841	2.03429	AK007098	1.83658
NM_016704	-1.79781	NM_008331	-1.90856	Z22142	-2.22648	AF102532	2.16498	AF039064	2.03406	AK020220	1.83658
NM_007956	-1.79661	AK007183	-1.90809	AF045505	-2.22385	AK004107	2.16409	AK015772	2.0332	NM_024475	1.83608
AK004214	-1.79447	AK020226	-1.90761	NM_008581	-2.22382	NM_013776	2.16291	AJ298841	2.0325	NM_010858	1.83554
AK008736	-1.79416	AK021261	-1.9067	AF162137	-2.2231	NM_008184	2.16264	AF064874	2.03211	BC006701	1.83137
AK018509	-1.79399	NM_011026	-1.90618	AF357392	-2.21775	AJ007909	2.1616	AF357423	2.03148	AL021127	1.83131
AK020809	-1.7936	NM_023144	-1.90462	AJ231212	-2.2171	AK016332	2.1608	NM_019718	2.03092	AK017017	1.83109
NM_008226	-1.79255	AK013906	-1.90445	AK020238	-2.21625	AF143539	2.1605	NM_029813	2.03065	AK007956	1.83106
J00526	-1.79162	NM_011930	-1.90334	AF031467	-2.21265	NM_009082	2.15991	X12801	2.03059	NM_011912	1.8306
AK007582	-1.7904	NM_010762	-1.90097	BC008229	-2.21035	AK014513	2.15545	M18947	2.02838	AK014708	1.83021
AK013906	-1.79029	AL133401	-1.89988	BC004783	-2.20946	NM_010887	2.15492	AK009861	2.02687	V00856	1.82985
NM_007514	-1.79008	NM_013696	-1.89911	NM_026925	-2.20945	NM_021540	2.15402	AF016402	2.0264	AF273453	1.82876
AF012179	-1.78982	AK005951	-1.89902	L16824	-2.209	S41227	2.15358	Z18961	2.02547	NM_013562	1.8286
AB010372	-1.78936	AK013768	-1.899	AF023236	-2.20853	AF276872	2.15331	AF237770	2.02505	BF144438	1.82483
NM_008516	-1.78934	AK020585	-1.89832	L16846	-2.20851	NM_010185	2.15223	BC002251	2.02317	AF184895	1.82435
AK005386	-1.78892	NM_030740	-1.89644	X16200	-2.20713	Z78145	2.15119	AK011495	2.02106	AK013591	1.82383
AF139234	-1.78871	AK006954	-1.89576	BC008220	-2.20708	AK018030	2.15035	AK013116	2.02052	NM_010926	1.82361
AK004124	-1.78796	AF350362	-1.89513	NM_010769	-2.20705	NM_007886	2.14995	AK015731	2.01865	U16184	1.82176
M31997	-1.78788	NM_008140	-1.89433	AA204426	-2.20616	NM_011741	2.1499	NM_011027	2.0185	NM_009052	1.81777
AK012974	-1.78763	AK017261	-1.8942	NM_030565	-2.20499	NM_011819	2.14979	NM_026357	2.01722	NM_025487	1.8174
NM_008099	-1.78745	AK020452	-1.89201	AK009011	-2.20381	BC005541	2.14969	AB036749	2.01644	NM_009996	1.81736
M37009	-1.78738	AK009126	-1.89125	AF074718	-2.20343	NM_015802	2.14903	AF098949	2.01479	AK013716	1.81689
AK013941	-1.78716	X73876	-1.89123	U23089	-2.20245	AF120322	2.14684	AK019344	2.01476	AK019349	1.81593
AF000427	-1.78698	AK021293	-1.89068	BC006648	-2.20239	NM_017391	2.14629	AK017106	2.01474	AF146569	1.81587
AK015387	-1.78678	AK017124	-1.88905	AF237628	-2.20212	AK019344	2.14035	AK002458	2.0138	NM_016679	1.81562
D26047	-1.78605	AK017902	-1.88899	AK016671	-2.19929	AK007469	2.13892	M20757	2.01201	AK017422	1.81272
AK013361	-1.78544	AF201961	-1.88887	AK006143	-2.19894	D29922	2.1381	NM_009287	2.01162	AK017263	1.81169
AK015529	-1.78487	NM_008917	-1.88709	AK019785	-2.19534	AF214653	2.13742	X57708	2.01085	AK019746	1.81166
AF291498	-1.78361	NM_010812	-1.88694	AK002854	-2.19522	NM_007431	2.13625	NM_016722	2.01075	AK015731	1.80868
AK004285	-1.78327	AF291491	-1.88651	AK020382	-2.19317	NM_008970	2.13532	NM_007431	2.00955	AK020843	1.80855
AF281141	-1.78304	AK020116	-1.88581	NM_019454	-2.19196	NM_011556	2.13408	AJ275989	2.00925	NM_007621	1.80822
NM_011873	-1.78211	NM_030741	-1.88567	AK003956	-2.19071	AK003792	2.13204	AK016369	2.00847	NM_011627	1.80725
NM_011767	-1.78193	M92400	-1.88556	M16163	-2.19055	NM_011593	2.13184	NM_009941	2.008	AK020408	1.8071
BC006928	-1.78185	AJ231270	-1.88526	AK004483	-2.19016	X06013	2.1308	NM_008476	2.00747	NM_010448	1.80622
L16822	-1.78003	NM_025482	-1.88491	AK008975	-2.18972	AF269248	2.13056	NM_010486	2.00655	M25564	1.80617
AK014101	-1.77815	NM_017475	-1.8848	AF010215	-2.18894	AK014078	2.12925	NM_029351	2.0065	AK013418	1.80511
AK007080	-1.77792	NM_011616	-1.88429	NM_029583	-2.18358	AK013165	2.12916	NM_013473	2.00611	AK021319	1.8046
AK016992	-1.777	NM_032399	-1.88425	NM_020026	-2.17716	M36275	2.12706	NM_025392	2.00534	NM_009985	1.80271
AK016916	-1.77453	NM_029733	-1.88308	NM_009171	-2.17701	NM_010921	2.12161	NM_008275	2.00512	NM_011814	1.80083
NM_019687	-1.77435	AF326315	-1.88079	AF331457	-2.17466	AK010053	2.11966	AK015846	2.00453	NM_010158	1.79967
NM_008921	-1.77366	AK005580	-1.8799	AF396967	-2.17461	NM_023231	2.11835	NM_009794	2.00415	X01433	1.79939
NM_009465	-1.77336	X06013	-1.87967	AK010752	-2.17409	D14175	2.11623	AK005727	2.00279	BC004739	1.79934
L09002	-1.77206	NM_007815	-1.87888	AK010802	-2.17324	AF143687	2.11443	AF075136	2.00263	X02784	1.79884
AK015352	-1.77131	AK018137	-1.87819	Z83810	-2.17105	NM_016768	2.11415	M74424	2.00235	AK020847	1.79801
AK015889	-1.77095	AB010340	-1.87689	M19904	-2.17104	NM_021397	2.1106	AK003858	1.99955	BC003900	1.79626
AB001432	-1.77094	NM_010363	-1.87429	NM_023894	-2.16793	NM_009967	2.10869	M61737	1.9991	AF156546	1.79589
AK006101	-1.77004	NM_011837	-1.87257	NM_026108	-2.16676	AK014615	2.10766	U48240	1.99824	AK019076	1.79434
AF325264	-1.76886	NM_026449	-1.87231	AJ409470	-2.16486	AK006008	2.10737	AV149454	1.99767	AJ011416	1.79331
NM_011375	-1.76858	AK016282	-1.86939	AK012325	-2.16416	Z22105	2.10475	NM_009053	1.99713	AK004406	1.79229
AK005047	-1.76812	U29236	-1.86801	NM_016736	-2.16234	AK020369	2.10386	AK017337	1.99708	U60001	1.79209
S69333	-1.76761	AK016284	-1.86789	AK018729	-2.16215	L10896	2.10386	NM_008628	1.99547	U27177	1.79124
NM_010909	-1.76615	AK013409	-1.86741	AF173846	-2.16021	NM_025985	2.10176	AK010322	1.99483	NM_010933	1.79019
AK015281	-1.7655	M30421	-1.86661	AJ294539	-2.1596	NM_009904	2.1008	NM_010385	1.99468	NM_010275	1.78958
BC004636	-1.76524	NM_012028	-1.86476	AK011460	-2.15937	NM_010656	2.09933	NM_010449	1.99448	AB026046	1.78925
AK007066	-1.76517	NM_011217	-1.86447	AB041610	-2.15402	AF395844	2.09894	AK019824	1.99433	AK008781	1.7874
AK005755	-1.76391	NM_030887	-1.86432	AK005834	-2.15255	AK007718	2.09855	AF041871	1.99324	AK019776	1.78713
NM_010286	-1.76188	AK017651	-1.86407	AJ222594	-2.15245	NM_009021	2.0967	AF286698	1.99154	BC011300	1.78616
NM_008190	-1.76163	NM_010581	-1.86321	NM_019961	-2.15226	NM_013647	2.09395	NM_008964	1.99148	NM_009293	1.78521
NM_009508	-1.76143	AF282297	-1.86087	NM_019460	-2.15218	AJ293592	2.09388	AF349573	1.99135	AK014131	1.78458
AK017517	-1.7613	AF007230	-1.86038	AK009735	-2.15117	AK013860	2.09371	NM_013720	1.99059	BC013819	1.78385
AK013822	-1.7608	AK018420	-1.85911	NM_007512	-2.15011	AJ006521	2.09336	AK015072	1.9898	X07808	1.78356
AK020243	-1.7604	BC011320	-1.85782	AK017489	-2.14944	D89901	2.093	NM_016843	1.98953	AK003357	1.78208
AK002776	-1.75947	AB054000	-1.85781	AK003339	-2.14905	AK019121	2.0928	NM_019699	1.98904	AK005418	1.78056
AK006914	-1.75939	NM_008011	-1.85773	AK021036	-2.14889	X71941	2.09277	W33723	1.98791	AK006085	1.78027
NM_012009	-1.75755	U29601	-1.857	AK011795	-2.14882	AB044138	2.09271	NM_009716	1.98543	M25578	1.77949
AK006117	-1.75697	U88067	-1.85661	AK020176	-2.14783	AK014270	2.09266	Y11799	1.98359	AK011970	1.77898
U57345	-1.75554	AB055854	-1.85618	X66651	-2.14756	NM_018743	2.09222	NM_019959	1.98322	AF357345	1.77818
NM_007895	-1.75388	BC006869	-1.85528	AK015604	-2.14597	AK021041	2.09075	NM_025566	1.98293	BF539317	1.7777
AK017759	-1.75277	AK012938	-1.85503	AK011162	-2.14506	AB017104	2.08671	NM_010893	1.98249	AK003020	1.77726
AK012594	-1.75104	AB047555	-1.85416	AK014932	-2.14496	AK007311	2.08667	AK016160	1.98199	AK020085	1.77695
AK019706	-1.74926	X87734	-1.85361	U55451	-2.14454	U16277	2.08594	BC004840	1.97966	BF579673	1.77648
AK019631	-1.74895	AK005451	-1.85348	AK004342	-2.14322	NM_009026	2.0829	BC006965	1.97932	U63765	1.77626
AF012190	-1.74809	NM_009194	-1.85343	AK003234	-2.13879	AF041959	2.08289	AK011195	1.97652	AK020584	1.77618
NM_024185	-1.74708	AK009098	-1.85312	BC004639	-2.13726	AK002252	2.08253	AF210283	1.9737	AB003502	1.77308
AK006412	-1.74703	AF271038	-1.85166	NM_019417	-2.13646	Z12565	2.08234	NM_008749	1.97181	NM_007528	1.77306
AK012244	-1.74703	NM_022563	-1.8508	U33141	-2.13618	NM_013531	2.08061	L21017	1.97071	AF060873	1.77113
AK011483	-1.74671	BC013491	-1.85051	AK007907	-2.13184	X73016	2.07979	AK012631	1.97034	X00652	1.7708
BC013550	-1.74606	AK008415	-1.85009	BC006843	-2.13061	NM_030252	2.07859	M31962	1.96837	AF015215	1.77049
AK016701	-1.74532	D45219	-1.85005	M60019	-2.12973	NM_011395	2.07745	NM_013738	1.96791	AK005540	1.76971
NM_009845	-1.74388	NM_007971	-1.84819	AK018573	-2.12898	U36186	2.07716	NM_007961	1.96769	BC006693	1.76955
NM_025896	-1.74368	NM_018825	-1.84819	L08999	-2.12801	AK003020	2.07468	AK010922	1.9675	AK015647	1.76953
AK003551	-1.74348	NM_025818	-1.84792	NM_008343	-2.12764	AK019723	2.07238	NM_007550	1.96694	AK015948	1.76881
U73591	-1.74309	BC008522	-1.84722	M20831	-2.12471	AK009926	2.07086	AF162768	1.96499	X80971	1.76766
D44443	-1.7413	AK017580	-1.84679	AK004085	-2.12141	NM_021890	2.07017	AK015710	1.96262	AF351196	1.7672
AB051561	-1.74128	AK002303	-1.84663	AK003561	-2.11958	U27014	2.06979	NM_007879	1.96217	NM_010558	1.7671
S60833	-1.7408	AK005708	-1.84597	AK020822	-2.11756	D50386	2.06881	BC011108	1.96211	AK007980	1.76626
X07540	-1.74058	AK006689	-1.84479	AK015594	-2.11468	BC008162	2.06835	AK013193	1.96211	AY029533	1.76612
NM_025426	-1.74006	NM_008218	-1.84409	AK016664	-2.11408	NM_013458	2.06723	AK018871	1.96166	AK003088	1.76553
S69343	-1.73884	BC005748	-1.84388	AK019331	-2.11279	NM_021505	2.06675	AJ306625	1.96028	BC010479	1.76233
AK008069	-1.73801	Z27088	-1.84363	NM_013545	-2.11249	NM_019518	2.06414	NM_013753	1.95991	M16072	1.76139
AK004309	-1.73778	BC011327	-1.84226	Z12219	-2.11148	AB049653	2.06328	AK016333	1.95777	AF143539	1.7605
AK011390	-1.7368	AK012039	-1.8421	M58474	-2.11133	AK020652	2.06065	NM_020508	1.95756	NM_011556	1.75958
AK005740	-1.73646	AK020091	-1.84161	NM_015781	-2.11111	AK019692	2.06027	AF019946	1.95733	AK005046	1.75839
AK010382	-1.73631	NM_011692	-1.84078	BC002288	-2.11074	NM_008613	2.0599	AK014850	1.95565	AB001428	1.75828
X65157	-1.73559	BC014757	-1.84031	NM_008285	-2.10897	NM_009925	2.05699	AK019919	1.95477	BF168044	1.75771
NM_013529	-1.73469	AK021338	-1.83965	AJ276690	-2.10694	AF294825	2.05694	AK016513	1.95454	NM_020616	1.75754
AK013612	-1.73232	AK021088	-1.83948	AK007587	-2.1054	L38249	2.05634	AB046930	1.95447	AK019899	1.75736
NM_010518	-1.73198	NM_008558	-1.83937	AJ409485	-2.10443	AF042361	2.05632	NM_011834	1.95405	AK006168	1.75722
NM_021334	-1.73155	NM_008309	-1.83926	AK016603	-2.10427	L16799	2.0536	AK014067	1.95392	NM_007729	1.75627
AK018550	-1.72998	AK006258	-1.83883	AK005436	-2.10369	AF225910	2.05308	AK015379	1.95245	AK008158	1.75526
NM_009885	-1.72965	AK020530	-1.83857	NM_033075	-2.10251	NM_025439	2.05304	AK008823	1.95069	BC006704	1.75497
NM_009041	-1.72945	AF242319	-1.83638	NM_008929	-2.1018	AK017087	2.05036	NM_024190	1.95041	AK004803	1.75491
NM_009848	-1.72863	AK009071	-1.83603	AK016532	-2.10039	NM_019977	2.04977	AK015712	1.94934	NM_012052	1.75485
Z12291	-1.72794	NM_009847	-1.83514	AK013101	-2.09717	NM_019428	2.04953	X82786	1.94881	NM_016870	1.75329
NM_010257	-1.72793	AK018241	-1.83479	NM_007944	-2.09703	AK006255	2.04368	NM_007548	1.94688	NM_008617	1.75286
AF357412	-1.72784	AK019686	-1.83461	NM_009228	-2.09557	AB026046	2.0433	U06665	1.94651	AK020488	1.75182
AK007385	-1.72676	AK007158	-1.83407	AF045504	-2.09361	NM_011379	2.0426	NM_009112	1.94609	NM_019911	1.75157
AK017612	-1.72588	AK014842	-1.83336	NM_008768	-2.09332	X58170	2.0402	AF144975	1.94581	NM_008604	1.74934
NM_008015	-1.72462	AK021018	-1.83167	NM_025951	-2.09312	NM_019587	2.04014	NM_026040	1.9452	AK017391	1.74713
NM_011254	-1.72454	AK017517	-1.8315	W33723	-2.09269	NM_025594	2.04006	NM_008613	1.94445	NM_007687	1.74448
AB007600	-1.72432	AK017569	-1.8315	BC009118	-2.09187	X76290	2.03865	AK005095	1.94259	AK006094	1.74397
BC013625	-1.72348	NM_021476	-1.8311	BF180243	-2.09089	AK009322	2.03726	NM_008962	1.94247	L27155	1.7438
AK011895	-1.72334	AK009888	-1.83089	AK007229	-2.08985	X67799	2.03649	NM_008104	1.94103	NM_007689	1.7432
AK006954	-1.72241	NM_026413	-1.83069	AK020683	-2.08963	Z12447	2.0356	AK018446	1.93998	NM_010052	1.73971
AF282297	-1.72141	X15684	-1.83027	AK005891	-2.08681	NM_007931	2.03433	NM_019693	1.9397	AK011967	1.73831
AK007631	-1.72044	NM_007770	-1.82999	M97872	-2.08613	AK019388	2.0343	AK010234	1.93922	L16948	1.7347
U10094	-1.71929	NM_009664	-1.82969	AF004401	-2.08593	AK008577	2.03414	AK013284	1.93428	M16676	1.73407
AJ305318	-1.71904	NM_007865	-1.82902	NM_009942	-2.0839	NM_007743	2.03246	L06463	1.9325	NM_011037	1.73352
AF093564	-1.71895	AK018466	-1.82679	NM_011503	-2.08332	U89415	2.03112	AK014977	1.93196	NM_025393	1.7333
AK013494	-1.71851	X00652	-1.82641	NM_016898	-2.08098	AK009575	2.02993	NM_019639	1.93102	NM_018739	1.73196
NM_025673	-1.71644	NM_010068	-1.82587	AK012602	-2.08028	BC006690	2.02874	M12189	1.92914	NM_009124	1.73196
AK018221	-1.71585	AJ250691	-1.82556	M32048	-2.07981	L10906	2.02852	NM_011651	1.92782	NM_009360	1.72858
NM_009194	-1.71526	AK018209	-1.82505	AK009527	-2.07875	NM_013506	2.02643	NM_011303	1.92743	AF010213	1.72754
NM_020522	-1.71474	K02590	-1.82462	AK020943	-2.07815	NM_020517	2.02398	NM_008745	1.92724	X97581	1.72743
AF176528	-1.71434	NM_020257	-1.82396	M36741	-2.07562	NM_008567	2.02342	NM_021397	1.92721	AF012149	1.72365
AK011332	-1.71423	AK020129	-1.8216	AK016695	-2.07272	AF031169	2.02302	AK007503	1.92667	AK009179	1.72289
NM_031171	-1.71263	U28775	-1.81992	AF093871	-2.07212	U26768	2.02263	BC006933	1.92647	AK012400	1.72284
AK004070	-1.71187	NM_010822	-1.81808	NM_007392	-2.07129	NM_019443	2.02228	AK017961	1.92523	Z12280	1.72192
NM_018821	-1.71167	AK005132	-1.81619	AK015626	-2.07128	AK007402	2.02205	NM_013647	1.92522	NM_010004	1.71837
BC006578	-1.7112	AF248635	-1.81598	NM_007616	-2.06977	AK006757	2.02141	AK008951	1.92408	AK015438	1.71599
NM_008621	-1.71099	AK018509	-1.81561	BC011492	-2.0692	AF155355	2.02047	NM_010434	1.92335	AK020569	1.71221
U29530	-1.71098	AK012075	-1.81295	U86733	-2.06854	NM_009264	2.01974	NM_008335	1.92224	NM_007459	1.71041
AK013632	-1.70975	NM_010743	-1.81134	AB061228	-2.06701	AK005628	2.01968	AF069744	1.92117	NM_013621	1.70888
AK013464	-1.70839	AK006977	-1.81034	M23627	-2.06574	BC003265	2.01908	AF090374	1.92046	AJ250690	1.70822
NM_010386	-1.70762	AW120780	-1.80856	M92395	-2.06496	NM_011677	2.01836	BC005467	1.9198	BC005494	1.70727
AK006908	-1.70698	BC010785	-1.8084	NM_010392	-2.06304	NM_021434	2.01829	Y13554	1.91961	AK017244	1.70486
NM_008664	-1.70532	AK007536	-1.80789	AK013178	-2.0629	NM_013601	2.01828	AK016837	1.91741	AK017787	1.70465
NM_018760	-1.70493	BC008995	-1.80744	NM_026369	-2.06248	S71188	2.01802	M10336	1.9174	NM_007490	1.70423
NM_025853	-1.70461	AK019394	-1.8073	AK002758	-2.0623	M35998	2.01786	AF315590	1.91704	BC004678	1.70353
U90514	-1.70425	BC004031	-1.80655	AK017049	-2.0619	AK007096	2.01764	NM_021506	1.91624	NM_018876	1.70272
AL365329	-1.70299	AF010225	-1.80558	AK009381	-2.06115	AK019523	2.01735	AY050249	1.91621	NM_019865	1.70272
AK002901	-1.70295	NM_011527	-1.8048	AK012621	-2.06068	AF041873	2.01727	NM_008195	1.91574	AK011565	1.70236
AK005539	-1.70286	U28770	-1.80447	AF007843	-2.05958	NM_019542	2.01647	AK014220	1.9155	NM_019991	1.70208
S72511	-1.70284	AJ291730	-1.80446	NM_011119	-2.05938	NM_010896	2.01561	AK007933	1.91536	NM_009576	1.70101
M87850	-1.70282	BC006946	-1.80435	BC006649	-2.05819	AK010414	2.01388	AF044312	1.91134	BC026021	1.70097
AK019593	-1.70234	AB010323	-1.80416	AF050424	-2.05559	Y15239	2.01329	U35310	1.91074	AF248032	1.70056
AK015782	-1.70212	AK016049	-1.80338	AK007225	-2.05549	W29417	2.01171	L09047	1.90953	NM_019421	1.7004
AK017825	-1.70195	U55656	-1.80299	NM_011889	-2.05532	Z50787	2.01094	NM_030698	1.90934	AK012262	1.69968
AK016174	-1.70078	AF119001	-1.80268	NM_025974	-2.05485	AK017148	2.01064	AF080584	1.90837	AK009886	1.69879
BC004740	-1.70054	AF282278	-1.80221	AJ132675	-2.05468	AK017173	2.00894	D50394	1.90791	NM_009710	1.69831
AK012092	-1.70043	NM_026811	-1.80219	AK007129	-2.05399	NM_008628	2.0083	NM_007955	1.90771	AK010692	1.69808
NM_007497	-1.69948	AK015976	-1.80031	AA543684	-2.05358	AF226663	2.00826	AF291722	1.90766	AF043120	1.69679
NM_010163	-1.69861	AK009078	-1.8001	NM_011360	-2.05279	AF357337	2.00734	NM_008259	1.90654	U49243	1.69581
NM_007995	-1.69817	AK008688	-1.80008	NM_013773	-2.0505	NM_010927	2.00726	NM_025505	1.90584	AB001423	1.69433
NM_026835	-1.6976	AK021308	-1.79979	U38499	-2.04917	NM_008607	2.00689	NM_019680	1.90439	X14625	1.69428
NM_008622	-1.69744	NM_007970	-1.79953	M36750	-2.04882	BC004720	2.0066	AF041959	1.90243	NM_007628	1.69337
AK011457	-1.69708	NM_008118	-1.7993	NM_013561	-2.04856	AK014010	2.00645	AK002252	1.90234	AJ298841	1.69328
AK015788	-1.69666	NM_011622	-1.79797	AK009930	-2.04783	AF144899	2.00506	NM_009639	1.90231	NM_016701	1.69213
AK008000	-1.69562	NM_019715	-1.79719	Z12290	-2.04708	AK016220	2.005	BC003429	1.90116	NM_013927	1.69208
AK019659	-1.69516	AF102533	-1.79472	AF289484	-2.04525	M32005	2.00323	NM_020580	1.90087	X02930	1.69165
AK014240	-1.69465	AF207703	-1.79382	NM_011487	-2.04466	AK018401	2.00304	AK015774	1.90001	AK005182	1.6901
AK020726	-1.69267	AK019949	-1.79281	NM_030740	-2.0438	NM_026063	2.0027	NM_008556	1.89923	AK016307	1.68993
M16360	-1.69133	X02937	-1.79243	NM_025946	-2.03731	AK007386	2.00267	NM_009332	1.89818	NM_009775	1.68939
X60330	-1.69097	AK019568	-1.79184	AK019588	-2.0373	Y11799	2.00253	AK013093	1.89788	AK006992	1.68894
NM_010125	-1.69076	AF325921	-1.79174	AK010079	-2.03713	Z12443	2.00164	NM_025670	1.89756	AF102522	1.68773
AK015466	-1.69024	NM_024263	-1.79108	AF043113	-2.03249	AK016308	2.00154	AK010419	1.89752	AK012992	1.68748
AK014468	-1.6902	AF031814	-1.78962	W29429	-2.0316	AF102525	2.00148	NM_013632	1.89664	M35523	1.68727
NM_007937	-1.68986	AK006174	-1.78931	NM_008609	-2.03155	AF177147	2.00118	BC003267	1.89518	BC008545	1.68186
AK002441	-1.68969	AK014547	-1.78823	AK004110	-2.02972	AF073882	2.0011	AK007082	1.89518	AY033771	1.68099
AK020532	-1.68933	AK020413	-1.78724	BC006920	-2.02877	NM_009656	2.00056	AK011637	1.89326	NM_011418	1.68085
NM_009442	-1.68879	AK013820	-1.78713	AF288381	-2.02711	BC009145	1.99984	U55548	1.89301	NM_011408	1.68043
AK018929	-1.68843	NM_026352	-1.78682	NM_008574	-2.0268	AK021074	1.99757	AK012813	1.89275	D32137	1.67965
D29930	-1.68778	BC006835	-1.78556	Z12561	-2.02638	NM_007804	1.99721	NM_008083	1.89252	AB041810	1.6794
L08213	-1.6863	D32137	-1.78552	NM_008607	-2.02491	AK017316	1.99545	AK005883	1.89141	BC011103	1.67843
AK004233	-1.68508	AK011623	-1.78538	NM_008830	-2.02417	NM_022879	1.99542	NM_018763	1.89116	BC010584	1.67803
NM_010954	-1.68467	AF272146	-1.78421	NM_025738	-2.02326	BC004035	1.99524	AK013949	1.88952	NM_020591	1.67794
BC003258	-1.68355	AB023298	-1.78336	AK017101	-2.02263	NM_025929	1.99421	AB047391	1.88942	NM_011796	1.67729
AA387357	-1.68265	D26047	-1.78333	NM_008342	-2.02163	NM_019505	1.99408	BF180721	1.88907	NM_013555	1.67724
AK007501	-1.68036	AK008891	-1.78124	NM_008232	-2.02015	NM_011885	1.99373	AB022180	1.88752	AK005744	1.67659
NM_023132	-1.68023	U86733	-1.78053	NM_025310	-2.02001	AF303828	1.99303	BF101088	1.88736	U18571	1.6761
NM_009386	-1.67833	NM_009628	-1.78001	NM_026348	-2.01992	NM_024467	1.9902	AK017836	1.8873	NM_025465	1.67606
AF335583	-1.67792	AK020818	-1.77889	AF144899	-2.01984	AK006629	1.98912	NM_008715	1.88655	J02995	1.67516
M32771	-1.67773	U27010	-1.77867	AK011506	-2.01958	Z12178	1.98764	AK017667	1.88597	U43520	1.67417
NM_011297	-1.67753	AF119148	-1.77792	NM_025404	-2.0158	X52830	1.98607	AK014057	1.88474	NM_008577	1.67394
NM_013931	-1.67664	AF118938	-1.77736	NM_019979	-2.01539	AF289181	1.98566	AK018627	1.88458	BC009124	1.67122
AF309122	-1.67516	AK013190	-1.77726	AK007061	-2.01525	AK017049	1.98473	U55178	1.88436	AK020115	1.67021
AK006687	-1.67515	NM_009207	-1.77685	X94415	-2.01345	AK012454	1.9845	AK013800	1.8842	NM_010944	1.67019
NM_026429	-1.6736	AF277093	-1.77657	NM_013529	-2.01198	AK018791	1.98321	NM_026731	1.88396	AF246632	1.66993
NM_021611	-1.67331	AK014377	-1.77639	NM_018888	-2.0116	AC079832	1.98296	NM_013483	1.88129	AF093875	1.66893
AK014149	-1.67302	AK020619	-1.77625	AF343581	-2.00928	AK016210	1.98257	AK005783	1.88122	AY029613	1.66805
AK006064	-1.67191	AK007964	-1.77444	AK021254	-2.00919	BC012260	1.98176	M92394	1.88053	Z12549	1.66781
AB010347	-1.67183	D29931	-1.77374	NM_009204	-2.00903	AK014850	1.98008	AK009683	1.87863	AF022178	1.66755
NM_013921	-1.67179	AK003605	-1.77371	AK011434	-2.00899	L14551	1.97859	NM_011613	1.87799	AF318445	1.66735
AK008287	-1.67072	AF289185	-1.77369	NM_009226	-2.00836	AJ231212	1.97822	BC006617	1.87698	NM_011750	1.66716
NM_007910	-1.67011	AK016045	-1.77365	AK007415	-2.00731	AK016439	1.97432	AB030205	1.87659	AK018403	1.66614
AK008627	-1.66808	AB017431	-1.77277	Z22123	-2.00612	NM_009458	1.97391	U46841	1.87631	NM_009791	1.66553
AK014200	-1.66808	AK020910	-1.77236	AK016402	-2.00604	NM_011219	1.9737	NM_009667	1.87526	NM_009679	1.66484
NM_019437	-1.66804	AK013770	-1.77217	NM_009298	-2.0054	AK020466	1.97358	AK017765	1.87443	AF378759	1.66481
AF343088	-1.66799	AK010935	-1.77189	NM_026592	-2.00222	NM_029091	1.97293	AF102525	1.87244	AK013193	1.66431
AK011047	-1.66772	X52129	-1.77188	AK009626	-2.002	NM_007898	1.97242	AK019458	1.87238	L10896	1.66339
NM_013773	-1.66739	AK005178	-1.77082	U55512	-1.99954	NM_010014	1.97126	AF317225	1.87211	L07918	1.66275
AK012178	-1.66722	AK021149	-1.76869	M58476	-1.99831	AK019919	1.9708	AA796003	1.87148	M92391	1.66201
AK020707	-1.66714	NM_007805	-1.76807	NM_025637	-1.998	AK005289	1.9701	AK019931	1.87109	X57199	1.66172
AB026997	-1.6659	AK009337	-1.76782	NM_019627	-1.99775	AK020444	1.96969	NM_019935	1.87061	BC011319	1.66139
AK011591	-1.66568	AK008944	-1.76744	AK010477	-1.99637	AK016265	1.96957	NM_009085	1.87055	NM_026011	1.66088
NM_008349	-1.66527	X70098	-1.76537	NM_009788	-1.99611	AK017174	1.96921	AK014228	1.87051	NM_010412	1.66083
NM_008000	-1.66517	AK007038	-1.76459	AK020074	-1.9959	AK011153	1.96832	NM_031404	1.87014	BC006909	1.65823
NM_007782	-1.66478	AK007727	-1.76302	AK013506	-1.99586	BC005641	1.96604	NM_016917	1.86842	AK017493	1.6582
AF117951	-1.66462	AK011660	-1.76257	AK006648	-1.9957	NM_020568	1.96532	NM_021394	1.8679	NM_011893	1.65756
M18505	-1.66441	AK005902	-1.76245	AK018541	-1.99471	AY044451	1.96375	AF041937	1.86788	BC007148	1.65742
NM_020571	-1.66298	NM_008791	-1.76236	BC006705	-1.99432	AF102527	1.96371	BC014819	1.8673	AJ238492	1.65693
AF102519	-1.66279	NM_018790	-1.76199	AK020773	-1.99216	AK005990	1.96338	NM_010755	1.86729	NM_011233	1.65685
AK018848	-1.66275	NM_012016	-1.76172	NM_028740	-1.99169	AK004572	1.96327	AF340029	1.86712	NM_008792	1.65468
X53631	-1.66147	AK014840	-1.76125	AF041944	-1.99019	L26238	1.96204	U20064	1.86712	AK019646	1.65423
AK007225	-1.66146	AK018624	-1.75934	M38239	-1.98841	NM_021457	1.9616	AK003718	1.86675	AK006294	1.65336
AK006560	-1.66121	BC004771	-1.75885	Z47777	-1.98705	X68883	1.95948	AF283252	1.86651	AF291722	1.65324
AK017900	-1.66107	BC012410	-1.75765	AK016769	-1.98491	AF090374	1.95925	NM_008762	1.8661	M13675	1.65252
NM_009980	-1.66013	NM_009906	-1.75644	AF058956	-1.98366	NM_007482	1.95911	Z72442	1.86226	AK014911	1.65202
AK004018	-1.65839	AK013042	-1.75626	L21018	-1.98333	BC005562	1.95851	NM_011079	1.86069	AK020490	1.65197
AK016317	-1.65832	AJ132671	-1.75595	NM_010870	-1.9833	AK020067	1.95802	NM_009475	1.86046	NM_025389	1.65014
AK006737	-1.65812	U48241	-1.75568	BQ956705	-1.98144	M16357	1.95689	AK019692	1.85995	AK020698	1.64827
NM_029207	-1.65785	NM_013529	-1.75524	AK018674	-1.9808	Z12528	1.95618	AK002934	1.85869	NM_019485	1.64721
AK015390	-1.65775	AK018308	-1.75468	L26238	-1.97967	AK015635	1.95541	NM_025562	1.85779	Z78155	1.64629
NM_008371	-1.65684	AK013557	-1.75343	AJ290944	-1.97595	NM_013896	1.95432	AK015029	1.85774	BE571810	1.64572
NM_021368	-1.65644	AF119383	-1.75298	AK016862	-1.97413	L10895	1.95408	NM_016896	1.85748	AK007432	1.64536
AK019021	-1.65598	NM_013565	-1.75165	NM_008516	-1.97363	AK007084	1.95043	BC007167	1.85451	AK016622	1.64524
NM_008223	-1.65564	AK016604	-1.75136	NM_008862	-1.97303	NM_010010	1.95006	AK003351	1.85424	NM_013838	1.64522
AK004271	-1.65545	NM_029562	-1.74951	U80890	-1.97215	AF102517	1.94931	D12728	1.85299	AK017535	1.6448
AK011182	-1.65505	NM_025275	-1.74936	NM_016746	-1.97209	AF123263	1.9493	NM_013638	1.85287	AK016084	1.6441
AB041543	-1.65163	NM_025971	-1.74869	AK006889	-1.97204	NM_010881	1.94763	M64157	1.85274	NM_009245	1.64375
NM_009809	-1.65026	AK016845	-1.7484	AF291499	-1.97132	AJ279835	1.94629	U50959	1.85208	AF322193	1.64309
NM_016928	-1.64718	AK006226	-1.74795	AK021281	-1.97101	NM_030727	1.94604	AF237887	1.85208	AK017596	1.64283
AK003768	-1.64657	AK007854	-1.74772	AK007031	-1.97091	NM_025563	1.94382	NM_009723	1.85196	NM_013508	1.64256
NM_008831	-1.64466	Z12496	-1.74744	AK008830	-1.96853	AK010395	1.94147	NM_007751	1.84984	Z22043	1.64116
AK013060	-1.64403	AB010316	-1.74671	AK019414	-1.9684	AK018341	1.94124	AK014581	1.84978	NM_019512	1.64112
NM_010499	-1.64283	M61046	-1.74582	X00440	-1.96801	BC006741	1.94054	NM_028311	1.84834	AK003228	1.64069
M30432	-1.64165	U86734	-1.74579	X58835	-1.96524	NM_010285	1.94018	AK003507	1.84802	NM_022007	1.64058
AK010953	-1.64142	AF059029	-1.74191	AK018142	-1.96404	Z12556	1.93956	NM_009176	1.84709	NM_008783	1.64011
BC005529	-1.64134	AL355706	-1.74179	NM_031863	-1.96387	NM_030682	1.93851	M30557	1.84693	AF032715	1.63972
AF007230	-1.64037	AK020336	-1.74153	AK017214	-1.96219	AF167404	1.93837	NM_008802	1.84683	AK006956	1.63886
NM_010569	-1.64004	AK005166	-1.74091	AF198092	-1.9581	AF060873	1.93833	AB015613	1.84572	AF098640	1.63621
AB060274	-1.63999	NM_011036	-1.73946	AK009039	-1.9579	AF153680	1.93822	AK006511	1.8453	NM_025699	1.63618
AK014313	-1.63925	AK015285	-1.73868	AK017927	-1.95726	AK017476	1.93816	AK020053	1.84419	NM_008790	1.63607
AK021189	-1.63733	BC006049	-1.7386	NM_016670	-1.95657	X53630	1.93738	NM_009021	1.84394	S59133	1.63572
NM_007945	-1.6369	AK004359	-1.73576	AF276425	-1.95638	BC012311	1.937	NM_010778	1.84249	AK017459	1.63558
NM_013748	-1.63662	NM_008465	-1.7349	NM_009518	-1.95632	AK009046	1.93643	NM_007400	1.84173	M57996	1.63519
S66242	-1.63422	BC005672	-1.73466	BC015273	-1.95627	X80434	1.93594	NM_026248	1.84119	NM_026167	1.63464
AF071060	-1.63402	AK020983	-1.73404	NM_008486	-1.95582	NM_025582	1.93578	U51744	1.84066	AK015915	1.6326
K02158	-1.63346	AK014189	-1.7316	U33557	-1.95417	AK015843	1.93456	AK020794	1.84049	AB049055	1.63203
L22887	-1.63332	AK017515	-1.73016	AK015635	-1.95415	U14531	1.93199	NM_008252	1.84005	BC010790	1.63163
NM_020017	-1.6332	AK017998	-1.72784	NM_023719	-1.95388	U35310	1.92821	AB041547	1.83945	BC008534	1.63091
BC011327	-1.63275	AF093697	-1.72691	NM_011482	-1.95255	S60053	1.927	NM_008899	1.83821	BC011495	1.6305
AK008743	-1.63208	NM_008648	-1.72681	NM_008484	-1.95111	AF034129	1.92627	AK003990	1.83786	AK012768	1.62893
NM_008187	-1.63159	AK005771	-1.72663	NM_016722	-1.95109	Z12258	1.92609	BC006938	1.83723	AK015650	1.62573
AF309124	-1.63123	AF288377	-1.72653	NM_013716	-1.95049	AK010893	1.92512	BC008233	1.83661	U50959	1.62532
AK014971	-1.63118	AK018444	-1.72647	AK003649	-1.94926	NM_008577	1.92493	NM_010450	1.83633	AK020175	1.62495
AK015491	-1.63096	AK014449	-1.72597	AF291491	-1.94907	AK009861	1.92305	NM_008598	1.83454	NM_011664	1.62467
AK006215	-1.62959	AK008974	-1.72439	AK012088	-1.94829	NM_021560	1.92276	NM_007432	1.8342	BC008171	1.6241
NM_025894	-1.62911	AF303829	-1.72391	NM_053215	-1.9482	L38990	1.92276	AK008740	1.83274	AK017270	1.6227
BC012873	-1.62818	AK006354	-1.72376	NM_011933	-1.94756	AF286698	1.92243	AK011845	1.83211	BC006879	1.62117
AK017503	-1.62793	NM_023333	-1.72305	AK007895	-1.94656	NM_011969	1.92115	AB049653	1.832	NM_019874	1.62115
AK010886	-1.62621	AK005714	-1.72266	NM_019634	-1.94451	M12189	1.92026	AK003863	1.83193	NM_011672	1.61999
NM_026275	-1.62501	AK021001	-1.72086	NM_007949	-1.94435	AK008740	1.91858	NM_020568	1.83092	BC015295	1.61912
NM_023644	-1.62477	AK018662	-1.72058	AK017147	-1.94324	NM_010025	1.91768	NM_018778	1.83082	NM_010913	1.6179
AF369902	-1.62457	AK021003	-1.72045	S68108	-1.94306	NM_011755	1.91636	NM_016697	1.82964	NM_021712	1.61775
NM_013563	-1.62377	U21400	-1.72015	NM_009186	-1.94294	AK005796	1.91549	AK015749	1.82714	AK020516	1.61747
AB017431	-1.62372	NM_013761	-1.71963	L31514	-1.94284	AK019250	1.91548	AK020054	1.82702	AK019039	1.61729
BC011326	-1.6236	AK015672	-1.71736	NM_024185	-1.94243	NM_011097	1.9151	U62046	1.82595	AK006808	1.61726
AF318455	-1.62314	AK003623	-1.71734	AF403429	-1.94139	AK006454	1.91459	AK007255	1.82589	AK012848	1.61702
AK015835	-1.62285	AK006724	-1.71734	AY013776	-1.94087	M20757	1.91446	AB017104	1.82516	NM_011834	1.61643
AK021241	-1.62213	AJ011106	-1.7172	S50263	-1.94076	AK014877	1.91403	BC005670	1.82461	NM_011839	1.61589
BC008273	-1.61913	NM_008611	-1.71707	Z12199	-1.93787	AF035948	1.91369	NM_011407	1.82339	NM_009841	1.61535
NM_026183	-1.61898	AY044153	-1.71693	AK017700	-1.93719	Z12418	1.91355	L26163	1.82257	NM_009128	1.61442
AK018538	-1.6188	NM_020288	-1.71538	AK018147	-1.93495	AK007969	1.91256	L10906	1.82114	NM_018744	1.61406
AF041875	-1.61814	Z12291	-1.71529	NM_009782	-1.93472	AK011799	1.91129	AF250192	1.81922	AK017236	1.61363
AK015521	-1.61579	NM_020045	-1.71362	NM_025677	-1.93362	NM_031166	1.91127	NM_026228	1.81794	AF199604	1.61332
AK004173	-1.61545	AK012521	-1.71015	AK002624	-1.93228	AK008073	1.91106	NM_025304	1.81586	AK014425	1.61327
AK015536	-1.61505	AK018008	-1.71006	AK011578	-1.93179	NM_008049	1.90845	M32048	1.81455	U85511	1.61282
NM_019993	-1.61436	AY029362	-1.70995	AF095729	-1.93178	U85511	1.90704	U48716	1.81311	Y17675	1.61263
NM_019874	-1.61433	NM_013663	-1.70988	NM_013518	-1.93142	BC012878	1.90684	NM_008651	1.81304	NM_008889	1.61252
AK017893	-1.61418	AK020196	-1.70729	NM_021512	-1.93096	Z46845	1.90589	NM_010656	1.81261	AK020927	1.6125
NM_008057	-1.6133	M57975	-1.70646	NM_008074	-1.93082	AK019635	1.90469	U26229	1.81208	S74543	1.61247
AF022856	-1.61283	AK008979	-1.70575	M92400	-1.92921	NM_013882	1.90272	AK020313	1.81186	AK015827	1.61107
NM_008370	-1.61235	AK018433	-1.70447	AF045520	-1.92877	X89686	1.90216	BC011059	1.81079	AK009225	1.60941
AK019705	-1.61183	AK016710	-1.7036	NM_026545	-1.92866	AK003705	1.90085	AK019121	1.80992	NM_013506	1.60891
NM_016780	-1.61157	AK014481	-1.70343	X87639	-1.92783	NM_026232	1.90018	AK007491	1.80949	AK014493	1.60858
AK003894	-1.61145	AK010243	-1.70324	Y11221	-1.92782	AK005727	1.90011	AK013908	1.80865	AK006126	1.6084
AK021078	-1.61083	U40827	-1.70318	AK004695	-1.92716	AK009217	1.89965	AF305710	1.80737	L26163	1.60815
Y16463	-1.61002	AK009012	-1.70196	X03943	-1.92519	AK014006	1.89733	NM_016853	1.80718	M92399	1.60772
AK008061	-1.60984	AK014086	-1.70163	K02781	-1.92397	AK003833	1.8968	AK020379	1.80696	X65097	1.60742
AK006667	-1.60909	AK003534	-1.70108	AK020563	-1.92201	AK014820	1.89638	BC005792	1.8063	Z49206	1.60617
Z12541	-1.60885	AK017024	-1.70105	NM_019717	-1.92181	AY050249	1.89635	AK009926	1.8061	AK011406	1.60571
AK017509	-1.6085	AB010364	-1.70084	AK006929	-1.9183	AF204175	1.89573	AK013555	1.8053	M93980	1.60537
BC009086	-1.60801	NM_007956	-1.70058	AJ279846	-1.91804	BC014860	1.89562	AK013707	1.80492	AK004236	1.6049
NM_025901	-1.60797	AK021165	-1.70035	NM_019444	-1.91678	NM_009539	1.89526	NM_010025	1.80276	AF081115	1.60488
AK015071	-1.60791	AK005839	-1.69918	AK018045	-1.91653	BF180243	1.89518	NM_009171	1.80268	AK011476	1.60455
AK005939	-1.60764	AF059259	-1.69849	NM_020521	-1.91559	W65171	1.89487	M25553	1.80227	Z25469	1.60408
AF411063	-1.60657	NM_007591	-1.69774	AK020769	-1.91545	Z83807	1.89437	BC004845	1.80115	AF015197	1.60381
AK016755	-1.60586	AK008796	-1.69772	X96707	-1.91524	AK006068	1.89431	NM_021450	1.80112	AF250145	1.60258
X51847	-1.60349	AK002679	-1.69757	NM_031192	-1.91486	S56854	1.89413	AK018063	1.7989	NM_021387	1.60189
AK020387	-1.60296	AK018538	-1.69681	NM_009982	-1.91379	NM_015781	1.8941	L41809	1.79889	NM_011407	1.60005
BC011274	-1.60288	BC006902	-1.69676	NM_011906	-1.91296	AK011345	1.89357	NM_028753	1.79881	AK007452	1.59999
AF075461	-1.60092	NM_007904	-1.69578	AK013582	-1.91198	AK007315	1.89308	AF407332	1.79866	NM_007725	1.59996
NM_010173	-1.60081	AB025408	-1.69546	NM_030553	-1.91184	L25890	1.89208	NM_026099	1.79866	L13171	1.59977
AK017896	-1.60029	AK016707	-1.69539	Y16445	-1.91018	AB041538	1.89175	AK013738	1.79758	AB056433	1.59951
AK021298	-1.59976	AK011506	-1.69481	X80434	-1.90991	AK014876	1.89069	AK005660	1.79718	AF045766	1.59919
M16810	-1.59967	NM_009699	-1.69448	BF178619	-1.90953	U13371	1.88967	NM_008891	1.79534	BC003300	1.59781
AK012249	-1.59947	M35131	-1.6927	AK008081	-1.90833	AJ293625	1.88879	AK014523	1.79523	AK005423	1.5978
U86717	-1.59887	NM_011326	-1.69269	NM_019738	-1.90758	AB062282	1.88836	AK019113	1.79374	NM_011826	1.59659
AK009002	-1.5981	AK014451	-1.69152	X67801	-1.90758	AK020830	1.8858	Z12540	1.79308	AK014173	1.59651
AK015429	-1.59768	NM_019777	-1.69132	NM_016673	-1.90742	AK012977	1.88526	AK006620	1.79155	AK016858	1.59645
NM_009205	-1.59698	NM_010898	-1.69123	U55527	-1.90627	NM_008900	1.88455	AK019708	1.78994	U29508	1.5959
AK005579	-1.59654	AK020028	-1.69056	AK004984	-1.9062	BC011108	1.88443	AF357392	1.78988	BC005751	1.59553
AK016901	-1.59608	AK009160	-1.69042	NM_010599	-1.90479	X64587	1.88424	BC006944	1.78971	NM_019719	1.59502
AK009753	-1.59599	AF276975	-1.68844	AK007938	-1.90462	Z12413	1.88415	NM_009489	1.78802	AK014864	1.59422
NM_008263	-1.59597	AK003546	-1.68809	AF041936	-1.90329	AK006472	1.8829	NM_019425	1.78783	BC006938	1.59351
AK007529	-1.59592	AF357409	-1.688	NM_009019	-1.90305	AK020970	1.88188	AK020044	1.78773	X87732	1.59317
AK014062	-1.59485	AF321300	-1.68744	AK016424	-1.90275	NM_011388	1.88121	X06525	1.78672	AK018155	1.59269
BC013519	-1.59341	BC012278	-1.68671	AK010523	-1.90192	M34525	1.8803	NM_019585	1.78668	NM_009794	1.59175
AK003654	-1.5934	BC007161	-1.68651	AK020640	-1.90172	NM_009293	1.88003	AK006239	1.78664	BC015290	1.59121
NM_009239	-1.59287	BC014795	-1.68501	NM_017391	-1.90144	AK020001	1.87979	Z12535	1.78514	NM_011473	1.59098
AF242215	-1.59249	AK013194	-1.68474	NM_026908	-1.90131	AK020281	1.8772	NM_026629	1.78477	U01135	1.5897
AB046593	-1.59211	NM_009163	-1.68457	AK020183	-1.90109	W29271	1.87482	NM_008080	1.78392	AK014449	1.5889
NM_008076	-1.59123	NM_007996	-1.68437	NM_020293	-1.89836	AK003745	1.87444	AF107298	1.78312	AK015168	1.58872
NM_011441	-1.58989	AK004234	-1.68422	NM_013524	-1.89716	AK020342	1.87391	NM_019725	1.78251	BC011167	1.58845
NM_019426	-1.58954	AK015440	-1.68406	AF394596	-1.89698	NM_007621	1.87248	NM_024495	1.78145	NM_011781	1.58776
BC013720	-1.58947	AK004073	-1.68292	AK020533	-1.8962	NM_021500	1.87238	NM_010364	1.78135	NM_016805	1.58739
NM_007495	-1.58902	NM_010940	-1.68224	NM_025489	-1.89588	NM_007911	1.87197	AK006094	1.78033	AB031386	1.5868
AK020428	-1.58844	AK020072	-1.68189	S56976	-1.89557	NM_025465	1.87011	U55514	1.77985	AF139193	1.58648
NM_021881	-1.58821	M30553	-1.68178	AK006001	-1.89541	AK004773	1.86976	AF042361	1.77937	BC003461	1.58617
AK020873	-1.58817	AF071060	-1.68126	NM_007869	-1.89466	NM_013550	1.86871	NM_009580	1.77898	BC003880	1.58569
AK018606	-1.58738	NM_008297	-1.68115	BC007476	-1.89291	AK020526	1.86762	AK013425	1.77878	NM_009866	1.58383
X73013	-1.58701	NM_008219	-1.67969	AK013476	-1.89221	M98041	1.86675	AK005085	1.77816	AK016788	1.58255
AK015569	-1.58609	AK007413	-1.67956	AK020519	-1.89181	NM_008343	1.86613	NM_008572	1.77781	AK017441	1.58247
AF117831	-1.58572	AF045894	-1.67878	AK005727	-1.89043	AK020792	1.86319	NM_026616	1.77779	NM_012048	1.58237
Y17676	-1.58468	AK004409	-1.67799	AK008458	-1.89022	AK016341	1.86296	X99247	1.77723	AK013182	1.58151
NM_010249	-1.58438	X89679	-1.67768	AK004762	-1.88924	AF041886	1.862	AK019780	1.77602	AK007037	1.57969
M20830	-1.58394	NM_008689	-1.67654	AF014372	-1.88588	AK014671	1.86167	NM_021790	1.77518	NM_013902	1.57966
NM_011519	-1.58343	NM_009229	-1.67568	Z12453	-1.88494	BC006603	1.86158	NM_021567	1.77499	AK003418	1.57942
AK011660	-1.58178	BC004596	-1.67528	NM_019514	-1.88482	AB051897	1.86124	NM_013750	1.77486	AF064781	1.5788
NM_009910	-1.58105	AK020609	-1.67443	AF305710	-1.88444	NM_009346	1.86072	NM_029199	1.77479	NM_011212	1.57856
NM_008440	-1.57902	NM_029583	-1.67403	AK016975	-1.88196	AF348615	1.86048	AK014559	1.77222	NM_011732	1.57735
AK013287	-1.57801	X65089	-1.67379	Z12205	-1.88159	NM_009171	1.86034	AK015549	1.77151	NM_010449	1.57642
AK013759	-1.57686	AK016317	-1.67338	AF044237	-1.88149	AK019472	1.86012	X02932	1.77092	AB047820	1.57621
AK020818	-1.5766	AK018679	-1.6732	NM_010492	-1.88132	NM_011220	1.85978	NM_008455	1.76972	U20263	1.57607
NM_009742	-1.57552	NM_010851	-1.67309	M83537	-1.88034	AF318435	1.85947	NM_016874	1.76891	NM_010751	1.57559
AK020304	-1.57516	AK017339	-1.67167	X83918	-1.87874	AK014639	1.8592	AF222750	1.7686	NM_016751	1.57517
AK016641	-1.57489	AK011892	-1.67101	NM_016755	-1.87826	S62964	1.85842	AJ231218	1.76833	AK006123	1.57479
NM_011878	-1.57401	AK020138	-1.67095	AK007255	-1.87802	AF093696	1.85482	NM_011309	1.76651	NM_009955	1.57451
AF237622	-1.57307	AK013175	-1.67081	AB019618	-1.87745	NM_008835	1.85471	AJ231216	1.76582	NM_025591	1.57443
AK019434	-1.57278	S69333	-1.67058	AK018564	-1.87549	AK019632	1.85377	AK027261	1.76467	NM_008745	1.57439
L14364	-1.57207	NM_011978	-1.6705	AK006496	-1.87404	X71128	1.85246	NM_019763	1.76402	NM_018802	1.57329
AJ231204	-1.57125	NM_009168	-1.67011	AK005032	-1.87339	Z12574	1.85134	NM_013645	1.76346	AK003337	1.57256
AK007425	-1.57026	BC005506	-1.66926	NM_025985	-1.87307	NM_010755	1.85092	M59951	1.76325	NM_030890	1.57203
AK019572	-1.56977	AK013401	-1.66916	AF007841	-1.87222	AK019010	1.85041	X05736	1.762	NM_007749	1.57199
AK014904	-1.56899	AK008967	-1.66886	Z12456	-1.87196	BC005670	1.84976	AK015631	1.76185	AF333067	1.57178
NM_026405	-1.56867	AK020592	-1.66853	NM_009140	-1.87062	NM_013518	1.84954	AK004019	1.76153	AB062804	1.56887
AK018520	-1.56845	NM_013606	-1.66757	NM_007667	-1.87018	AF312938	1.84892	AF078834	1.76107	NM_008397	1.56852
AK005882	-1.56839	AK011489	-1.66667	AF357471	-1.86891	NM_007411	1.84854	AK020204	1.76012	AF301619	1.56832
M22075	-1.56828	AK008763	-1.66608	M97160	-1.86792	AF207880	1.84773	AK017472	1.75828	NM_019984	1.56688
AK006657	-1.56814	U55583	-1.66545	AK019765	-1.86557	AK012609	1.84763	X58218	1.75783	AK021023	1.56684
NM_013714	-1.5681	AF009960	-1.66449	AF017175	-1.86533	NM_010783	1.84718	U03434	1.75736	NM_008143	1.56549
AK007951	-1.5674	AK016678	-1.66433	U29511	-1.86487	NM_013927	1.84625	AK009258	1.75701	NM_008521	1.56428
NM_008075	-1.56709	AK013574	-1.66399	AK012619	-1.86443	Z83812	1.84621	NM_013819	1.75697	AK015551	1.56419
NM_011217	-1.56677	AK018494	-1.66323	NM_009201	-1.86374	NM_008493	1.84583	L38438	1.75687	AF269193	1.56397
X03384	-1.56634	AK020480	-1.66278	AF318418	-1.86327	NM_021493	1.84522	Z78158	1.75679	L35281	1.56371
NM_009738	-1.56619	AF357461	-1.66277	NM_023277	-1.86305	AK004352	1.84504	BC006583	1.75448	NM_008986	1.56189
AK008979	-1.56618	AK015139	-1.66268	AK007473	-1.86136	NM_010714	1.84494	U22015	1.75415	NM_020604	1.56186
NM_020018	-1.56604	U11688	-1.66252	NM_008114	-1.8593	NM_011427	1.84434	U29505	1.75356	AK003845	1.56182
NM_009126	-1.56589	NM_013839	-1.66225	BC006071	-1.85757	NM_007916	1.8438	NM_011501	1.75273	BC003886	1.56168
NM_011774	-1.56474	AK007300	-1.66174	AK014940	-1.85682	NM_019703	1.8432	AK014423	1.75201	NM_007572	1.56104
NM_008695	-1.56384	NM_007897	-1.66157	M81385	-1.85638	X16955	1.84231	AJ290947	1.75049	X03219	1.55896
AF289484	-1.56384	NM_010837	-1.66154	AK016735	-1.85503	M32071	1.84145	AK020007	1.74961	NM_011971	1.55852
NM_010738	-1.56357	BC014832	-1.66031	NM_015777	-1.85424	AB018567	1.84089	NM_010702	1.74911	AK006362	1.55806
AK011208	-1.56323	AK011858	-1.66004	NM_008700	-1.85392	AK010539	1.8396	AF213258	1.74858	S82156	1.55797
AK009725	-1.56303	Z22076	-1.65998	NM_021405	-1.85382	AB072976	1.8395	AK015012	1.74799	NM_010695	1.55795
AK016667	-1.56283	U67885	-1.65989	NM_021793	-1.85215	AK015100	1.83941	NM_019912	1.74688	BC011077	1.55774
AK014814	-1.56259	NM_019931	-1.65904	AK021312	-1.85157	NM_013595	1.8387	NM_007838	1.74646	AY008297	1.556
D10627	-1.56228	AK006651	-1.6588	AK008000	-1.84879	M37595	1.8379	S77482	1.74616	AK004409	1.55573
AK015156	-1.56149	Z12384	-1.65872	AK021362	-1.848	NM_027898	1.8367	AK012409	1.74488	AK016548	1.55565
BC012241	-1.5613	NM_010653	-1.65576	NM_008000	-1.84624	NM_015741	1.83669	NM_008708	1.74429	AK007652	1.55565
U64446	-1.56126	AK015786	-1.65523	AF357465	-1.84526	NM_010496	1.83581	NM_007748	1.74425	NM_011296	1.55547
AK015565	-1.56061	AF027504	-1.65519	U14532	-1.84455	L37149	1.83573	AK016385	1.74368	AK013552	1.5554
BC010483	-1.56053	AK008372	-1.65373	BC009080	-1.8445	NM_008635	1.83564	NM_008727	1.74356	AK014465	1.55411
NM_025634	-1.56044	AF230400	-1.65337	AK017652	-1.84372	AF010226	1.83494	NM_019826	1.74339	NM_026415	1.55337
NM_030256	-1.55926	AK012918	-1.65326	AF277718	-1.84302	NM_019728	1.83469	NM_016694	1.74221	BC005624	1.55269
AK005734	-1.55893	AF294617	-1.65309	AV100340	-1.84302	NM_010450	1.83428	U49252	1.74214	AY032899	1.55255
AK020382	-1.55879	AK010392	-1.65289	AF015209	-1.84301	NM_011925	1.8338	AK017173	1.74209	AK006180	1.55246
NM_030713	-1.55863	Z47782	-1.65283	AF010208	-1.84291	AJ276690	1.8332	AK008599	1.74186	AF073934	1.5519
X16218	-1.55858	NM_023647	-1.65277	NM_019404	-1.84239	NM_009941	1.83309	NM_009407	1.74164	NM_021500	1.55174
NM_013842	-1.5584	AK005539	-1.65254	AK013633	-1.84198	NM_018744	1.83281	AF034129	1.74147	NM_007955	1.55157
AK015452	-1.55788	M30420	-1.65191	AK003936	-1.84183	U66835	1.83223	AF319955	1.74139	NM_009776	1.55154
NM_007663	-1.55771	AJ308681	-1.65131	AK013640	-1.84119	NM_011539	1.83198	BF180243	1.74022	AK020003	1.55126
X80971	-1.55747	NM_011164	-1.65081	AF176530	-1.8402	NM_018758	1.8318	NM_012005	1.73954	AK008760	1.55091
AF113598	-1.55708	AK004411	-1.65033	NM_009010	-1.83834	NM_023059	1.8311	AK005628	1.73948	AK018066	1.55086
AF060088	-1.55668	AK021093	-1.65019	AF113112	-1.83775	AK008337	1.83021	AF174296	1.73888	NM_007557	1.5507
U79525	-1.5562	NM_032396	-1.64949	NM_026170	-1.83766	NM_009233	1.83011	NM_007994	1.73882	NM_008959	1.54977
L43818	-1.55451	AF220524	-1.64934	AF336850	-1.83741	NM_030687	1.83009	NM_009294	1.7378	BC002088	1.54834
AK002480	-1.55424	NM_013739	-1.64849	AK020889	-1.83595	NM_021506	1.82898	U29510	1.73711	S83543	1.54775
NM_009017	-1.55374	AK020023	-1.64811	NM_011080	-1.8359	M13794	1.82878	M90365	1.73674	AF068116	1.54768
NM_016698	-1.55322	NM_019968	-1.64805	NM_028595	-1.83541	NM_007761	1.82856	AB035134	1.73564	AF285112	1.54702
AK007183	-1.55313	NM_008516	-1.64764	AF033585	-1.83423	BC003429	1.8284	AJ245456	1.7346	BC009148	1.54622
AK020455	-1.55301	NM_009278	-1.64577	AJ345033	-1.83414	NM_019693	1.82811	U61283	1.73433	AF144627	1.54579
AJ291391	-1.553	M13446	-1.64488	AK013800	-1.83373	AK003123	1.82797	AK018162	1.73344	NM_030722	1.54542
AJ298076	-1.55247	NM_007514	-1.64245	L04694	-1.83322	AK017032	1.82717	NM_011864	1.7328	NM_007464	1.5452
AK015540	-1.55217	AK019193	-1.64196	AK013417	-1.83253	U29070	1.82606	NM_019496	1.73192	AK004627	1.54397
AK015154	-1.55207	AK014109	-1.6402	AK005401	-1.83252	NM_012050	1.82381	AK016140	1.73037	X80957	1.54331
NM_030253	-1.55135	BC005719	-1.64013	AK013398	-1.83186	AK018152	1.82289	AF129888	1.72999	NM_008253	1.54232
NM_025278	-1.55055	NM_009536	-1.64011	U60442	-1.83164	AK006811	1.82245	M16357	1.72996	AJ011080	1.54219
U26998	-1.55048	M94301	-1.63968	Y13554	-1.83151	AB041601	1.82182	AF399674	1.72894	BC006792	1.54172
AF323987	-1.54766	AK017332	-1.63846	AK015524	-1.8294	AF099805	1.82134	BC004047	1.72884	AK013458	1.5417
M30425	-1.54732	S70717	-1.6382	AB041575	-1.82898	AK013826	1.82129	AK021109	1.72826	AK020159	1.54112
AK007091	-1.54715	AK008937	-1.63764	AK020589	-1.82893	AK013922	1.82069	NM_026503	1.72687	AK005633	1.54092
NM_007900	-1.54652	AK018286	-1.63745	NM_007608	-1.82647	NM_026616	1.82053	AL450341	1.726	D00024	1.54034
NM_031253	-1.54631	AB061229	-1.63727	AF041946	-1.82628	Z12548	1.81973	NM_026529	1.72571	AK015448	1.53984
M13967	-1.54617	AY029532	-1.63708	BC005487	-1.82555	M94309	1.81913	NM_008759	1.72513	NM_008631	1.5397
U26224	-1.54601	AF139844	-1.63672	AK019965	-1.82531	AK002706	1.81862	AK006976	1.72501	AK018606	1.53969
NM_018795	-1.54421	AK006463	-1.63646	NM_009272	-1.8248	AK014750	1.81779	NM_025863	1.725	AB041540	1.53901
AK020796	-1.54341	NM_009361	-1.63585	NM_008428	-1.82458	U57329	1.81674	U05672	1.72426	NM_016843	1.53856
NM_018889	-1.54276	NM_008035	-1.63563	NM_015785	-1.82451	NM_013633	1.81652	NM_013468	1.72269	AK018141	1.53827
NM_018738	-1.54236	AY042209	-1.6353	NM_024473	-1.82334	NM_008719	1.81643	AK018276	1.72108	AB015614	1.53753
NM_030732	-1.54188	NM_008767	-1.63473	BC004805	-1.82283	AK003535	1.816	AK020822	1.72086	AK002799	1.53612
AF398970	-1.54188	AK015922	-1.63455	X76290	-1.82235	NM_008802	1.81448	NM_010838	1.7205	NM_010244	1.53557
AF361882	-1.54153	AF143540	-1.63399	BC012412	-1.82209	AK016882	1.81357	NM_010239	1.72021	L38249	1.53498
AK017104	-1.54144	NM_010771	-1.63398	NM_019987	-1.82205	U59490	1.81338	BC011467	1.7199	AF385682	1.53493
NM_030691	-1.5414	AK015373	-1.63375	AF303828	-1.82146	AK018665	1.81178	NM_007891	1.71845	AK018685	1.5348
AK014162	-1.54139	BC004626	-1.63249	AK009316	-1.82109	NM_018752	1.81178	AK005574	1.71821	NM_018794	1.53278
BC004626	-1.54113	NM_025679	-1.63146	AK005558	-1.82103	L09040	1.81156	AF249747	1.71556	AK006136	1.53121
AK015786	-1.54011	NM_016671	-1.63118	X02551	-1.8201	AK006510	1.81075	AF106853	1.7153	AK011015	1.53115
BC004781	-1.54002	NM_011999	-1.631	AK008865	-1.81934	M22432	1.80973	AK006085	1.71527	AF282980	1.53092
AK011250	-1.53939	AK004258	-1.63091	U26226	-1.81927	NM_009102	1.80779	AK005940	1.71498	AK018965	1.53001
AK006821	-1.53835	AK010574	-1.63081	AF056217	-1.81829	AF320075	1.8068	AK015100	1.71483	AK018521	1.52876
NM_009670	-1.53772	AK017844	-1.63065	AK005580	-1.81532	AK007173	1.80606	NM_013846	1.71483	AK012157	1.52859
AF271038	-1.53757	AK020122	-1.6306	BC003272	-1.81493	AK004547	1.80562	NM_019580	1.71426	AK011893	1.52685
X53584	-1.53708	D84070	-1.63012	AK008706	-1.81448	AJ279849	1.80431	NM_007558	1.71347	AK019344	1.52651
BC006866	-1.53662	AK015122	-1.62831	AF222444	-1.81398	AF041974	1.804	AK020580	1.71244	AK006267	1.52649
AK016360	-1.5357	NM_019914	-1.62728	AB039380	-1.8131	NM_013753	1.80281	NM_009073	1.7124	NM_007674	1.52619
AF273750	-1.53529	NM_008302	-1.62718	BC014795	-1.81257	NM_009639	1.80219	M81086	1.71239	NM_008431	1.52546
NM_027488	-1.53526	NM_007615	-1.62695	AK018174	-1.81256	NM_007423	1.80167	NM_008662	1.71119	NM_008659	1.5253
NM_008217	-1.53327	NM_008684	-1.62638	AK020136	-1.81041	AK003881	1.8013	NM_026142	1.71103	NM_029292	1.52507
M37679	-1.53257	AK009725	-1.62627	AK004358	-1.80974	AB063319	1.80112	AF041862	1.70913	AF015195	1.52337
M30420	-1.53237	D30731	-1.62445	AK007405	-1.80939	NM_008267	1.80021	AK009920	1.7091	AK017972	1.52321
AK020283	-1.53137	AB010309	-1.62335	Z12254	-1.80792	NM_010166	1.79934	NM_010720	1.70849	NM_013620	1.52206
AK019910	-1.53102	AK006604	-1.62283	AK006948	-1.80664	AK007179	1.79911	NM_008492	1.70843	NM_010489	1.52193
AK017540	-1.53096	AK003916	-1.62261	AK018933	-1.80652	AB038698	1.79855	AK015142	1.70763	BC003486	1.52166
AK021051	-1.53059	NM_033073	-1.62174	AK004937	-1.80559	AK017042	1.79805	AK013595	1.70678	AK021357	1.52147
AK009582	-1.52996	NM_011500	-1.62099	AK009337	-1.80463	AF210283	1.7975	NM_013869	1.70525	NM_011148	1.52125
AF357317	-1.52965	AK003350	-1.62006	L20957	-1.8035	AK016892	1.79592	AK015432	1.70399	AF012191	1.52098
AK013625	-1.52911	AF061972	-1.6195	M87850	-1.80307	AF357361	1.79589	NM_025362	1.7035	AF396649	1.52011
M61046	-1.52762	BC014719	-1.61941	NM_021522	-1.80286	BF120979	1.79553	NM_025790	1.70316	NM_008747	1.51928
AK010552	-1.52692	D10628	-1.61936	NM_015806	-1.80225	AK014978	1.79551	Z30940	1.70259	AK017446	1.5192
X99245	-1.5266	AK015616	-1.6187	NM_008873	-1.80221	NM_011491	1.79524	NM_024251	1.7021	NM_026063	1.51855
AK009999	-1.52637	AK014258	-1.61864	NM_009714	-1.80212	AF304376	1.79454	AK007076	1.70193	AK020529	1.51793
AF045505	-1.52563	AK006576	-1.61671	AK014194	-1.80184	BC003235	1.7942	AK017362	1.69799	M73677	1.51781
AF038896	-1.52562	AK008392	-1.61547	AK017436	-1.80164	BC014819	1.79382	AK004547	1.69786	AB030199	1.51738
AK003316	-1.52513	U62908	-1.61469	NM_016721	-1.79864	AK015420	1.79334	NM_011764	1.69692	NM_012013	1.51712
AK013730	-1.52499	NM_010293	-1.61437	Y16459	-1.7973	NM_020289	1.79224	AK020912	1.6965	NM_009850	1.517
AF119383	-1.52433	AK008813	-1.61328	AK016803	-1.79509	NM_019731	1.79206	AK017382	1.69575	AK012923	1.51688
AK010199	-1.52417	AJ277212	-1.61299	AK019495	-1.79488	NM_009238	1.79174	L10899	1.69278	AF178750	1.51565
Z15019	-1.52379	NM_028494	-1.61249	L25761	-1.79263	U18571	1.79063	AF101435	1.6917	AF022856	1.51515
X76014	-1.52358	NM_011680	-1.61212	AK013270	-1.79149	NM_010726	1.79047	NM_007503	1.69091	NM_007770	1.51472
X17459	-1.52285	AK009343	-1.61166	NM_026232	-1.7899	AK011396	1.79042	AF303828	1.69066	AK017767	1.51389
BC005459	-1.52263	AK008024	-1.61147	NM_023630	-1.78952	NM_010724	1.79003	NM_021716	1.6899	AK011803	1.51356
AK006959	-1.52208	AF133818	-1.61143	AK020466	-1.78877	NM_010178	1.78921	X58581	1.68861	BC013810	1.51301
NM_013619	-1.52187	NM_009759	-1.61034	NM_030698	-1.7881	AK019041	1.78919	NM_019579	1.68807	NM_015753	1.5127
AA986545	-1.52171	AK013487	-1.61012	AK010756	-1.78764	NM_007811	1.78914	U92454	1.6879	X76685	1.51216
AK014574	-1.52168	AK014627	-1.60915	BC011135	-1.78728	BC013511	1.78904	BC006901	1.6863	AK005211	1.51205
NM_009278	-1.52167	AK003679	-1.60899	L20958	-1.7871	V00856	1.78877	NM_010351	1.68628	BC005742	1.51204
NM_009649	-1.51943	AK006981	-1.60882	NM_011881	-1.78619	AF174296	1.7887	NM_026105	1.68626	AK014756	1.51081
NM_018773	-1.51923	AK010382	-1.60799	AK021363	-1.78567	AF004333	1.78808	BE569926	1.68607	NM_018860	1.51056
AK017586	-1.51914	AJ251508	-1.60756	AK018766	-1.78543	AF373409	1.78744	BC004774	1.68595	AK013354	1.51037
AK017076	-1.51868	BC005764	-1.60445	NM_020018	-1.78471	NM_008202	1.78617	AF276872	1.68522	NM_011886	1.51027
AK017488	-1.51859	AK004556	-1.60396	NM_010748	-1.78421	AK018659	1.78585	AK019535	1.68498	NM_009537	1.50939
NM_013876	-1.51805	AF284437	-1.60387	AK006422	-1.78287	AK015094	1.78583	AK003491	1.68497	NM_013667	1.50888
AK018257	-1.51751	NM_020522	-1.60374	AK006698	-1.78269	U43721	1.78571	NM_010768	1.68477	AJ276456	1.50885
AK018946	-1.51673	NM_008003	-1.60374	NM_026503	-1.78215	BC009156	1.78561	NM_026061	1.68463	NM_008651	1.50875
M13787	-1.51605	NM_008073	-1.60363	AK015528	-1.78093	AF176521	1.78547	M82877	1.68463	NM_007743	1.50834
AK015264	-1.51525	AF214575	-1.60251	AK015029	-1.78077	NM_011233	1.78479	AF093552	1.68452	NM_026004	1.50829
NM_025544	-1.5152	AF039892	-1.60168	BC004058	-1.78074	NM_010408	1.78366	BC013522	1.68451	AK016515	1.50794
AK014130	-1.51476	NM_026110	-1.60093	AF078112	-1.78061	U62923	1.78283	NM_009140	1.68372	AK005480	1.50793
NM_013774	-1.51438	AK014599	-1.59938	U23085	-1.78015	AK011993	1.78248	NM_008853	1.68298	D29770	1.50769
L41881	-1.51375	NM_017474	-1.5993	NM_007915	-1.78009	NM_009296	1.78221	AF271791	1.68265	NM_016879	1.50755
AK009838	-1.51345	X05734	-1.59928	BC002245	-1.77998	AF357420	1.78076	AF184901	1.68175	NM_015757	1.50744
NM_007509	-1.51302	AK003346	-1.5984	AK005860	-1.77943	NM_008581	1.78052	NM_019981	1.68104	NM_013743	1.50719
NM_027493	-1.5128	X12592	-1.5983	Z22038	-1.77874	AK012176	1.77885	Z22030	1.67999	NM_008532	1.50501
AK006225	-1.51226	U90513	-1.59643	BC012878	-1.77701	AK008754	1.77807	AF153350	1.67958	AK009869	1.50484
NM_019504	-1.51208	AF045955	-1.59563	NM_008006	-1.77647	AJ310531	1.77767	AJ278072	1.67908	AK014517	1.50446
BF539317	-1.51165	AF042360	-1.59527	NM_008635	-1.77562	AK019895	1.77753	BC006603	1.67865	AK013525	1.50387
U90513	-1.51113	AK019765	-1.59516	AK015317	-1.77475	AK020270	1.77715	AB042155	1.67864	AK003708	1.50352
AK014624	-1.51079	AK016100	-1.59513	NM_018854	-1.77332	AK020571	1.77684	NM_019971	1.6776	AF220039	1.50213
AK020947	-1.50992	NM_026509	-1.59481	NM_019576	-1.77329	M27134	1.77658	NM_025611	1.67712	U19830	1.50171
AJ223293	-1.50887	AB039380	-1.59473	AK011781	-1.77313	NM_007961	1.77635	AK007831	1.67654	NM_020600	1.50126
AK020358	-1.50713	AF223568	-1.59438	AK015082	-1.77302	BC011467	1.77562	U59509	1.67628
AF003330	-1.50686	U28769	-1.59426	AK006971	-1.77285	NM_025654	1.77488	AK008226	1.67534
BC011472	-1.50521	AY042211	-1.59392	AK009018	-1.77228	NM_007859	1.77481	NM_018730	1.67467
BC007186	-1.50394	AK019767	-1.59145	AK005085	-1.77198	AK010847	1.77469	BC013481	1.67466
BC006869	-1.50388	NM_025727	-1.59033	AK018300	-1.77068	NM_007474	1.77454	NM_009979	1.6739
NM_009862	-1.50296	AK006574	-1.58994	NM_026633	-1.77019	BC002288	1.77454	L21707	1.67278
AK013095	-1.50293	AF333028	-1.58969	AK020101	-1.76971	BC010717	1.7743	AK011693	1.67155
X16740	-1.50291	AK014690	-1.58924	AK015819	-1.7693	AK008066	1.77395	AK017196	1.67089
Z12240	-1.50225	NM_009644	-1.58767	AK011446	-1.76922	AK019478	1.77374	AK019721	1.66988
AK021067	-1.50223	AK006312	-1.58709	NM_030733	-1.76889	NM_007512	1.77315	AK005744	1.66976
NM_029460	-1.50184	NM_011403	-1.587	AK018860	-1.76876	M25571	1.76942	BF299809	1.66975
U80816	-1.50157	AK017137	-1.58515	AK021289	-1.76842	Z12518	1.76917	L43798	1.66856
AF120319	-1.50096	M10328	-1.5849	D29940	-1.76747	NM_010769	1.76821	Z78157	1.66846
AK016238	-1.50082	AK018519	-1.58484	AK021053	-1.76618	NM_010952	1.76809	BC009080	1.66776
		AF267660	-1.58462	AF045519	-1.7658	AF330197	1.76807	AK019768	1.66606
		X80971	-1.5835	AK016406	-1.76246	AF219945	1.76772	AK016318	1.66585
		X83932	-1.58298	S74556	-1.76195	NM_021898	1.76674	AF050421	1.66459
		NM_007409	-1.58151	AK018156	-1.76192	NM_009522	1.76621	X80430	1.66453
		NM_007796	-1.58149	NM_007926	-1.76019	AK012169	1.76592	M14721	1.66257
		NM_020270	-1.58139	AK016248	-1.76009	AK012923	1.76521	AF023214	1.66212
		M12236	-1.57994	AK012648	-1.7599	AJ231230	1.76486	AK004273	1.66187
		NM_008578	-1.57983	AK020531	-1.75942	NM_008786	1.76472	NM_025960	1.66171
		X71479	-1.57964	AF041961	-1.75826	X80433	1.76451	AK006665	1.66115
		AK004506	-1.57957	NM_013767	-1.75795	Z12560	1.76055	AK015872	1.66064
		NM_007539	-1.57926	NM_011294	-1.75744	NM_020005	1.75907	NM_007792	1.65877
		NM_021289	-1.57893	AK008195	-1.75716	NM_011343	1.75888	NM_009496	1.65846
		U15297	-1.57865	AK015274	-1.7556	AK011978	1.75844	AF305551	1.65772
		Z12448	-1.57811	AF242214	-1.75482	NM_010188	1.75801	AK014657	1.65729
		AK016490	-1.57789	AK021354	-1.75415	AA733351	1.75789	AK003840	1.65702
		BC004781	-1.5778	M94299	-1.75354	NM_011791	1.7574	AF307844	1.65657
		NM_011637	-1.57767	Z37502	-1.75327	AK017009	1.75726	AK007049	1.65538
		AK014252	-1.57759	BC013637	-1.7514	NM_009420	1.75673	AK014911	1.65499
		D14629	-1.57662	AK007653	-1.75085	AK015170	1.75532	AK005238	1.65424
		BC004636	-1.57612	NM_008407	-1.75024	NM_011993	1.75486	NM_025479	1.65349
		M18933	-1.57609	AK002365	-1.74984	AK012938	1.75449	NM_009264	1.65338
		AK006834	-1.57608	AK015651	-1.74967	AK015498	1.75387	NM_008184	1.65333
		X73007	-1.57601	U34361	-1.74933	NM_021337	1.75309	AF107098	1.65322
		AK011332	-1.57577	BC012698	-1.74782	NM_016695	1.75308	AK008164	1.65231
		AK019807	-1.57575	AF041060	-1.74759	AK018192	1.753	BE569977	1.65203
		M97632	-1.57559	L10904	-1.74737	AK020044	1.7514	AK011544	1.65089
		S73844	-1.57522	AK019457	-1.74654	NM_028595	1.75136	AI505940	1.65083
		NM_019880	-1.57425	AK005811	-1.745	AJ007376	1.75094	NM_009532	1.65057
		AK008239	-1.57411	AK005393	-1.74351	NM_010247	1.75017	NM_019662	1.64984
		NM_010225	-1.57381	M34893	-1.74334	NM_019912	1.74879	AF038507	1.64973
		AK017444	-1.57335	AK006306	-1.7431	AK015669	1.74593	AB041653	1.64952
		NM_026329	-1.57305	BC006643	-1.74241	NM_011610	1.74566	AK015232	1.64926
		NM_010189	-1.57293	AY049036	-1.74231	AJ409470	1.74474	BC005502	1.64915
		AB001738	-1.57231	M25565	-1.74218	Z12545	1.74444	X73016	1.64915
		AK021363	-1.57156	NM_013839	-1.74168	AK006003	1.74408	NM_011180	1.64888
		NM_009216	-1.57109	Z12217	-1.73974	AK008417	1.743	AK003656	1.64858
		BC008103	-1.57024	Z12282	-1.73971	AK008728	1.74148	AK017643	1.64805
		NM_026214	-1.57016	NM_008541	-1.73917	NM_016772	1.74116	AJ279846	1.64673
		AF267535	-1.56887	NM_008761	-1.73893	NM_008323	1.7408	AK020542	1.64632
		NM_007866	-1.56795	NM_007473	-1.73671	NM_011144	1.74069	AK013202	1.64524
		AK012078	-1.56764	AK012462	-1.73619	AF106620	1.74043	NM_019670	1.64475
		NM_016982	-1.56587	AF363970	-1.73601	NM_011826	1.73941	AF133665	1.64423
		AK020918	-1.56584	AF023238	-1.73575	NM_011672	1.73889	AK017006	1.64402
		NM_009333	-1.56581	J00621	-1.73494	NM_018860	1.73868	AK016823	1.64279
		NM_009428	-1.56579	AK015850	-1.73483	D30748	1.73785	AK018247	1.64132
		AK017039	-1.56571	AK016916	-1.73418	NM_026331	1.73658	AK011522	1.64126
		AK019950	-1.56542	U60296	-1.73389	BC011191	1.73591	AK020784	1.64076
		NM_028514	-1.56509	NM_028744	-1.73311	AK009339	1.73587	NM_013879	1.64072
		AK018275	-1.56493	NM_010021	-1.73216	AF041940	1.73569	NM_017376	1.63972
		AK014176	-1.56391	AF291500	-1.7319	AK006455	1.73487	AK019571	1.63965
		NM_010585	-1.56381	AK016257	-1.73168	NM_019702	1.73463	AK011952	1.63958
		NM_013655	-1.56362	NM_010822	-1.7315	NM_007969	1.73424	NM_008498	1.63884
		AK020553	-1.56337	NM_010903	-1.73042	AF334612	1.73414	NM_013661	1.63849
		AK018365	-1.5632	AF128866	-1.73015	AF041956	1.73325	Z12229	1.63698
		AK013702	-1.56297	X86534	-1.72916	NM_007712	1.73313	AJ400968	1.63684
		NM_013689	-1.56234	U55487	-1.7284	NM_007673	1.73282	AK015421	1.6367
		NM_009386	-1.56214	NM_026020	-1.72816	Z12473	1.73251	AK009173	1.63639
		NM_009114	-1.56176	AK020189	-1.72794	BF140573	1.73237	AK005070	1.63604
		AF045504	-1.56165	U62675	-1.7269	AK018906	1.7315	NM_025770	1.63556
		U89741	-1.56123	AK004444	-1.72608	NM_025304	1.73119	X02784	1.63553
		AF085221	-1.56095	AF015275	-1.72604	NM_008091	1.72888	NM_029457	1.63542
		NM_013613	-1.5602	NM_007436	-1.72542	NM_011079	1.72877	NM_016869	1.63539
		M93319	-1.55871	M12238	-1.72404	AJ231218	1.72742	M32044	1.6348
		NM_009139	-1.55843	AF007840	-1.72255	Z12250	1.7274	AK017264	1.63469
		NM_019437	-1.55839	AK012109	-1.7212	D50060	1.7272	NM_007446	1.63291
		NM_017396	-1.55803	AF318441	-1.72101	AK013093	1.72597	AK007264	1.63279
		M93428	-1.55792	NM_025670	-1.7203	AF232223	1.72586	AF044223	1.63186
		NM_009924	-1.55728	NM_031884	-1.71995	AF290964	1.72459	NM_010800	1.63143
		AJ279842	-1.55684	AK019095	-1.71915	AL389955	1.72423	AK012084	1.63076
		NM_008432	-1.55618	AF019945	-1.71912	AF344335	1.72374	BC007193	1.63059
		AK017618	-1.55604	L14355	-1.71787	NM_019679	1.72313	AK015700	1.62948
		AK006615	-1.55598	AK007978	-1.71628	U62527	1.72292	NM_019913	1.62942
		AK018445	-1.55597	AK004394	-1.71611	BC004094	1.72261	NM_020294	1.62898
		NM_015780	-1.55584	AF374267	-1.7159	AJ222596	1.7226	BC004035	1.6279
		AK003988	-1.55581	U55572	-1.71484	NM_009763	1.72253	Z22021	1.62765
		AK004309	-1.55564	NM_009077	-1.71246	BC008171	1.72253	BF579432	1.62691
		BC013063	-1.55513	AK015388	-1.71172	AK016475	1.722	AK016071	1.62649
		NM_009357	-1.55492	AK014809	-1.71163	NM_019662	1.72114	NM_013792	1.62648
		AK010426	-1.55461	M13967	-1.71145	NM_031408	1.72032	AK017553	1.62642
		AK011671	-1.55459	AK014048	-1.71018	NM_020570	1.72026	NM_008995	1.62625
		U65067	-1.55446	AK020054	-1.70955	AK004310	1.71991	AK014447	1.62618
		AK019735	-1.55443	AK002346	-1.70947	BC006187	1.71913	U55467	1.62602
		NM_009349	-1.55387	BC003861	-1.70932	NM_009419	1.71804	M27134	1.62574
		BC014684	-1.55272	NM_011577	-1.70924	NM_013558	1.71774	AB063319	1.62494
		AK017324	-1.55271	U28772	-1.70861	NM_025458	1.71746	AK020984	1.62463
		NM_033037	-1.55144	AK007514	-1.70751	NM_010566	1.71698	AB049657	1.62413
		NM_009808	-1.55134	AK020380	-1.70737	BC009124	1.71641	AK008596	1.6236
		AK012594	-1.55065	X61453	-1.70685	AK008639	1.71617	X57298	1.62358
		AK021411	-1.55033	NM_011930	-1.7062	AK006038	1.71572	L22571	1.62337
		AK005275	-1.55005	Z12231	-1.70601	NM_008192	1.71571	AK009140	1.62294
		NM_009953	-1.54941	NM_019693	-1.70452	AK003893	1.71411	NM_025324	1.62291
		AF003300	-1.54941	AF357411	-1.70447	AK015142	1.71363	AK015217	1.62291
		AK017331	-1.54855	AF001866	-1.70346	AK016947	1.7128	AK018873	1.62209
		AK007274	-1.54834	Y15239	-1.70342	AF041929	1.71258	AK009106	1.62196
		X73009	-1.54817	U46841	-1.70275	NM_008762	1.71226	AK015073	1.62189
		AK017607	-1.54751	NM_019585	-1.70205	NM_016700	1.71188	AK019541	1.62035
		Z12237	-1.54642	AK016525	-1.70202	NM_011996	1.71179	AK017145	1.62018
		AK016763	-1.54528	Z12575	-1.70168	AK019039	1.71173	AF102534	1.6186
		AB025966	-1.54527	AK005912	-1.70064	AK011845	1.71137	AK004146	1.61803
		AK014964	-1.54518	AK013508	-1.70042	NM_010021	1.71118	AK005050	1.61771
		BC006736	-1.54498	NM_021501	-1.70018	NM_007906	1.71095	NM_026205	1.61743
		NM_023173	-1.54446	L04649	-1.69976	AF041945	1.71019	NM_009329	1.61729
		NM_009758	-1.544	AK015760	-1.69961	NM_019454	1.71013	AF029741	1.61696
		L07918	-1.54288	AK018837	-1.6995	M21382	1.7097	NM_007898	1.61689
		Z12534	-1.54109	AK015279	-1.69888	NM_026134	1.70865	NM_011328	1.61684
		BC010510	-1.53961	AK006559	-1.69865	AK006228	1.70863	AF154571	1.61643
		AK017062	-1.5392	AK013308	-1.69843	AK007061	1.70759	AF241256	1.61585
		AK014242	-1.53892	AF282286	-1.69638	U55642	1.70535	NM_021548	1.61553
		AK018477	-1.53889	AK018983	-1.69623	AK013385	1.70442	AB021860	1.61496
		AB059656	-1.53858	AF093867	-1.69605	D84236	1.70358	NM_008361	1.61452
		NM_032542	-1.53854	AK011092	-1.69441	L76157	1.70349	AK018149	1.61396
		NM_007995	-1.53852	X70182	-1.6929	BC003862	1.70336	AK018051	1.61395
		AK021106	-1.53848	NM_011519	-1.69178	Z12246	1.70331	NM_007483	1.6137
		BC003304	-1.53846	NM_009385	-1.69145	AA541996	1.70309	NM_026219	1.61214
		AK012400	-1.53765	AK011292	-1.69116	NM_026127	1.7028	AF050418	1.61166
		NM_010596	-1.53729	AK015500	-1.69113	NM_011180	1.70218	AK007003	1.61161
		AK016248	-1.53615	BC003482	-1.69028	U96702	1.70163	NM_009344	1.61089
		X61453	-1.53486	AK015640	-1.68942	AF002670	1.70077	NM_011405	1.61048
		AK011596	-1.53443	AK015129	-1.6876	AK020007	1.70054	NM_010419	1.61041
		AK020949	-1.53411	AB043785	-1.68713	AK015285	1.70031	AK005601	1.60966
		AK006993	-1.53302	BF180721	-1.68598	M26417	1.69894	AF069774	1.60899
		AK002276	-1.53237	NM_019542	-1.68593	AK016685	1.6983	NM_013631	1.6081
		NM_011691	-1.53226	AK009157	-1.68486	AK020940	1.69704	AK012304	1.60768
		Z12801	-1.53191	AK016992	-1.68415	AF249894	1.69644	AK012020	1.60666
		NM_020256	-1.53115	AK004416	-1.6825	BE569977	1.6946	NM_011831	1.60634
		AJ245945	-1.53085	AF282297	-1.68215	NM_010239	1.69426	M21520	1.6059
		NM_010671	-1.53084	AK021356	-1.67985	BE569926	1.69413	NM_011710	1.60572
		AK020400	-1.53038	M18947	-1.67918	NM_011648	1.69393	NM_011795	1.60553
		U21409	-1.53	M26988	-1.67677	M20461	1.6926	L09009	1.60461
		NM_016763	-1.52944	AK004285	-1.67641	NM_007407	1.6925	AK008417	1.60445
		X72796	-1.5294	U23088	-1.6759	NM_007808	1.69208	AK010105	1.60431
		AY042202	-1.5285	NM_009255	-1.67553	NM_026503	1.69175	AK003973	1.60344
		NM_020291	-1.52846	AK013021	-1.67552	NM_009514	1.69151	U26967	1.60255
		NM_008422	-1.52835	AK019842	-1.67518	NM_008582	1.69	NM_009986	1.6023
		AK015991	-1.52827	AK011986	-1.67477	NM_008344	1.68958	Z83812	1.60202
		NM_009576	-1.52825	NM_025768	-1.67461	NM_009430	1.68915	NM_009246	1.60196
		M83099	-1.5281	AK014816	-1.67319	NM_020564	1.68857	AJ250193	1.60173
		AK002416	-1.52685	BF102380	-1.67285	NM_009791	1.68815	BC013794	1.60165
		NM_019492	-1.52683	AK020173	-1.67222	NM_013770	1.68706	AF375885	1.60035
		U63773	-1.52606	AK016318	-1.67222	NM_007567	1.68702	AK004398	1.59984
		NM_009324	-1.52558	NM_009489	-1.67211	NM_009261	1.68692	AF202039	1.59964
		NM_008151	-1.52477	AK009075	-1.6718	AK006984	1.68691	AK017009	1.5986
		NM_007720	-1.52345	AK002936	-1.67074	NM_009985	1.68656	U85511	1.59804
		AF283762	-1.52331	AK019388	-1.6703	AY032899	1.68625	NM_009056	1.59776
		NM_010483	-1.52233	AF217002	-1.67021	M15874	1.68617	BC004094	1.59736
		NM_011633	-1.52213	AF271045	-1.66981	X57199	1.68608	BC006890	1.59734
		U22982	-1.5218	AK007507	-1.66887	NM_009294	1.68515	NM_009276	1.59731
		X65010	-1.52142	X63798	-1.66849	BC006858	1.68486	X95400	1.59638
		AF287893	-1.52108	AK017528	-1.66846	AK002408	1.6843	AK006163	1.59572
		NM_008847	-1.52077	NM_010087	-1.66759	NM_007749	1.68376	NM_025383	1.5951
		BC008598	-1.52029	D29925	-1.66646	M25568	1.68372	NM_008607	1.59508
		NM_009138	-1.51985	AF041895	-1.66349	AK020488	1.68347	NM_011021	1.59441
		NM_007982	-1.51961	BC006578	-1.66281	AK014699	1.68294	AK019711	1.59414
		BC003974	-1.51896	AF203696	-1.66264	AF041910	1.68266	AK020648	1.59407
		AK014647	-1.51887	NM_007432	-1.6622	Z22729	1.68242	AK011331	1.594
		AF285235	-1.51849	X55509	-1.66195	AK016612	1.68236	X58586	1.59357
		AF339103	-1.51798	AK015818	-1.66187	NM_025387	1.68176	NM_019802	1.59347
		NM_009765	-1.51748	NM_008915	-1.66115	NM_011663	1.68159	AK016792	1.59342
		NM_009291	-1.51709	AK012843	-1.66004	NM_009872	1.68105	NM_010847	1.59334
		AK008560	-1.5165	AK012938	-1.6594	M25565	1.68079	AK015480	1.59167
		AK019326	-1.51645	BC014755	-1.659	AK021268	1.68067	NM_007528	1.59106
		AF233645	-1.51607	AF357413	-1.65761	AK020037	1.68036	M33395	1.59092
		AK007103	-1.51605	AK011173	-1.6575	AK003755	1.67984	NM_008126	1.59061
		Z12273	-1.51591	AK009178	-1.65745	AK016333	1.67902	NM_009944	1.58956
		BC012873	-1.5158	AK020289	-1.65731	NM_010048	1.67888	AK015134	1.58867
		AJ278435	-1.51556	AK009547	-1.65583	AK011557	1.6787	AK017089	1.5884
		M13050	-1.51534	AF093864	-1.65494	AF041947	1.67831	BC003482	1.58826
		S65035	-1.51505	NM_010862	-1.65392	BC013553	1.67796	AK018659	1.58805
		BC013191	-1.515	AK015700	-1.65387	AK021400	1.67755	NM_008606	1.58726
		NM_010441	-1.51475	AK019096	-1.65357	AK017441	1.67542	AF260923	1.58705
		NM_011596	-1.51381	NM_033321	-1.65315	BE311250	1.67496	AB041556	1.58685
		AK014121	-1.51369	X66648	-1.65309	AF071315	1.67429	S59133	1.58685
		AF343079	-1.51322	AK014847	-1.65292	NM_010589	1.6733	NM_016877	1.58596
		BC007148	-1.51311	NM_025366	-1.65267	AK013272	1.6729	NM_010393	1.58589
		AK009674	-1.51215	AK011985	-1.65204	AF137598	1.67276	X61753	1.5851
		AK005563	-1.5119	AK020851	-1.65152	AF363970	1.6724	AK006474	1.58384
		BC004753	-1.51156	NM_020490	-1.65132	NM_025362	1.67225	NM_010347	1.58237
		AK017364	-1.51141	NM_010048	-1.65102	NM_011780	1.67212	AK014066	1.58204
		NM_009864	-1.51134	NM_013459	-1.65028	NM_007681	1.67136	NM_027028	1.58146
		AF034162	-1.51034	M63244	-1.64934	AK006883	1.67039	NM_013820	1.58117
		AK015742	-1.51	AK007181	-1.64928	AK006177	1.66969	AK020320	1.58011
		NM_009745	-1.50972	BC002280	-1.6487	AK006077	1.66756	NM_010684	1.57939
		AJ318416	-1.50961	AK010380	-1.64858	BC004825	1.66716	AK014184	1.57936
		NM_008000	-1.50948	AF110764	-1.6474	AJ002200	1.66675	AK015168	1.57847
		NM_019767	-1.5093	NM_008177	-1.64733	NM_021372	1.66651	AK019895	1.57822
		AY013790	-1.50845	AK011855	-1.64711	NM_031164	1.6648	NM_008459	1.57813
		M20830	-1.50801	AK020850	-1.64611	NM_009219	1.6642	AK018036	1.57777
		NM_019649	-1.50782	AK018963	-1.64591	AK005160	1.66373	AK011795	1.57762
		AJ293727	-1.50694	NM_024210	-1.64534	M79302	1.66296	AF012166	1.57757
		U59758	-1.50633	X58884	-1.64517	U69176	1.66277	Z12804	1.57669
		AK019023	-1.50594	AK017294	-1.64452	AK012001	1.66262	NM_025323	1.5738
		AK014468	-1.50585	NM_008506	-1.64447	BC015299	1.66243	AF395844	1.57321
		NM_008674	-1.50513	NM_025318	-1.64434	AK008616	1.66228	NM_008726	1.57299
		NM_008844	-1.50492	NM_010436	-1.64405	AK005744	1.662	BF580218	1.57299
		NM_020269	-1.50254	NM_007393	-1.64377	NM_010157	1.66138	AF271045	1.57247
		AK017291	-1.50251	BC006841	-1.64284	NM_007786	1.66132	AK009010	1.57095
		NM_020293	-1.50236	AK013928	-1.64245	AK019628	1.66076	AK009105	1.57086
		BC006651	-1.50203	NM_009343	-1.64175	U20264	1.66063	AK011700	1.57085
		AF071183	-1.50179	BC008526	-1.64171	NM_021311	1.65929	AK020567	1.57045
		AK002882	-1.50152	NM_009887	-1.64052	AF112300	1.65847	AF109905	1.56845
		AK005748	-1.50112	AK006141	-1.6401	AK010164	1.65771	Y10968	1.56811
		NM_013680	-1.50073	NM_033616	-1.64001	AK011565	1.65744	AK005986	1.56692
		AY038601	-1.50072	AF395083	-1.63859	X62895	1.65697	NM_020609	1.56599
		AF357390	-1.50062	BC007193	-1.63838	NM_008010	1.65619	AK013165	1.56424
				NM_030256	-1.63748	U26229	1.65589	AK010292	1.56405
				Z12406	-1.63713	AF041946	1.6552	AK020441	1.56383
				AF230385	-1.63699	AK014727	1.65208	AK020528	1.5638
				NM_009627	-1.63583	NM_010347	1.65067	AF279255	1.56374
				L20266	-1.63552	AF041211	1.65021	AK013178	1.56344
				NM_019764	-1.63461	Z22141	1.64917	AK017015	1.56299
				NM_007934	-1.63412	AK003990	1.6489	NM_009674	1.56275
				BC008231	-1.63399	NM_010730	1.64808	AF041935	1.56167
				NM_025791	-1.63276	NM_010757	1.64736	AF271792	1.56079
				AK015506	-1.63221	AK013591	1.64658	NM_009219	1.56072
				NM_021474	-1.63165	NM_012022	1.64643	NM_013640	1.56061
				NM_021373	-1.63148	NM_009898	1.64596	NM_010885	1.55986
				S73907	-1.63105	AK018564	1.64564	AK017954	1.55953
				AJ223166	-1.62991	AK021127	1.64285	AJ401160	1.55927
				AF306491	-1.62941	AK009006	1.6426	NM_025637	1.55906
				AK009540	-1.62839	NM_019964	1.64223	NM_030252	1.5585
				AK019895	-1.62715	AK019571	1.64126	AF229929	1.55839
				M32044	-1.62699	AB030183	1.63906	AK009212	1.55815
				AK015843	-1.6267	AK010728	1.63854	BC009092	1.55803
				U28770	-1.6258	NM_010100	1.6381	AK017666	1.55793
				NM_011106	-1.62571	NM_010240	1.63759	AK008577	1.55766
				AB047758	-1.62562	NM_008672	1.63669	AK004221	1.55726
				NM_019714	-1.62546	NM_016961	1.63555	NM_013543	1.55554
				M64494	-1.62538	NM_008763	1.63519	AK010743	1.55506
				AJ279852	-1.62508	NM_025639	1.63492	NM_019473	1.5546
				Z12586	-1.625	NM_027561	1.63466	AK004405	1.55392
				Z12386	-1.62454	AK021294	1.63434	NM_008614	1.55384
				NM_009222	-1.62433	AK017966	1.63381	AK019041	1.55355
				AK015676	-1.62265	NM_027722	1.63364	AK005990	1.55296
				AK018538	-1.62245	BC003908	1.63353	AK009746	1.5528
				NM_019687	-1.62224	AK018615	1.63251	AK017646	1.55209
				AK018653	-1.62204	NM_008700	1.63226	NM_007480	1.55199
				BF167178	-1.62197	M94291	1.63194	AK010033	1.55187
				X51742	-1.62052	AK013849	1.63183	U04672	1.55139
				AK018017	-1.6204	NM_026124	1.63164	NM_009841	1.55109
				NM_016809	-1.62023	AK011811	1.63159	NM_021515	1.55085
				AK005883	-1.61937	AB035967	1.63111	NM_025886	1.54908
				AK009442	-1.6188	X56571	1.62984	AK021023	1.54904
				U55609	-1.61773	J04575	1.62981	AF120465	1.54873
				AK013464	-1.61767	Z12265	1.62965	U36186	1.54871
				NM_011655	-1.61727	NM_009468	1.62958	NM_009523	1.54866
				NM_016873	-1.6163	NM_033175	1.62876	NM_025891	1.54744
				M87848	-1.61538	NM_013848	1.62837	NM_013585	1.54729
				NM_011343	-1.61498	X80435	1.62762	AK008960	1.54709
				AL365333	-1.61496	NM_010552	1.62723	AB026046	1.5464
				NM_007951	-1.61491	AK014715	1.62625	AK019082	1.54579
				NM_011097	-1.61489	AF299338	1.62597	AK012985	1.54574
				AF357397	-1.61423	NM_011972	1.62542	AK013132	1.54533
				NM_011494	-1.61311	NM_011795	1.62482	AK004151	1.54527
				AB051561	-1.61238	NM_009462	1.62462	NM_025364	1.54509
				M13050	-1.61174	NM_011074	1.62462	AF178752	1.54438
				U86725	-1.6116	NM_008133	1.62456	BC006867	1.54401
				NM_020008	-1.61093	AK020260	1.62431	BC007151	1.54384
				AK021078	-1.61082	AF357393	1.62201	AK020466	1.54368
				AB010338	-1.61077	AK019711	1.62147	BC007156	1.54339
				AK005899	-1.61066	NM_019575	1.62136	AK011021	1.54237
				M35157	-1.6101	AL355176	1.62125	M17518	1.54165
				NM_010322	-1.60878	AK020268	1.62115	AK015577	1.54032
				NM_026018	-1.60831	X99722	1.6207	AK003304	1.53925
				X96700	-1.6075	AK002390	1.62029	NM_011674	1.5388
				M58500	-1.60737	AK016477	1.61807	AK013755	1.53845
				NM_008857	-1.60707	U05342	1.61706	NM_011801	1.53842
				AF274866	-1.60666	NM_007557	1.61651	NM_026114	1.53836
				AK021234	-1.60645	AK006085	1.61589	M34525	1.53774
				AK021266	-1.60582	NM_011520	1.61584	AK006044	1.53771
				Y08731	-1.60519	BC010479	1.61489	AK010100	1.53767
				AK011854	-1.60491	NM_008500	1.6146	NM_007878	1.53726
				M12189	-1.60458	AK016528	1.6143	NM_026386	1.53697
				AK013385	-1.60447	AF099907	1.61406	AK020960	1.53694
				AF055896	-1.60426	NM_008640	1.61373	AK006259	1.53687
				AK015515	-1.60386	D01093	1.61181	AK010753	1.53656
				AK009122	-1.60349	NM_007385	1.6111	AY040842	1.53525
				X73024	-1.60271	AK012992	1.61079	M94541	1.53512
				AJ409476	-1.60197	AK009930	1.60891	NM_009345	1.53468
				AK013971	-1.60197	AF012185	1.60839	S79250	1.53462
				NM_007581	-1.60182	NM_020612	1.60733	BC006655	1.53457
				NM_008868	-1.60179	BF579673	1.60691	AK004841	1.53442
				NM_026583	-1.60174	AF009011	1.60673	U55582	1.53292
				NM_013738	-1.60163	AK019588	1.60605	NM_018817	1.53211
				NM_016813	-1.60146	AK015698	1.60585	AK019250	1.53159
				AK007957	-1.60124	NM_021427	1.60489	NM_031385	1.53054
				AJ279014	-1.60104	AK018203	1.60488	NM_009904	1.53034
				NM_015804	-1.60047	AF248056	1.60464	AF203899	1.52991
				AK006910	-1.60021	NM_010121	1.60398	NM_010921	1.52932
				AF223568	-1.59986	AK018413	1.60263	BC002239	1.52918
				AK019444	-1.5994	U50962	1.60211	BC025873	1.52891
				AK020251	-1.59894	AB041810	1.60181	AK019495	1.52868
				AK020849	-1.59878	AK007448	1.60176	AF318441	1.52771
				AK009275	-1.59764	BC007154	1.60166	NM_009522	1.52693
				AK018216	-1.59722	NM_009975	1.60122	AF106620	1.52648
				NM_026249	-1.59678	AK014760	1.60055	NM_008141	1.52598
				AK010249	-1.59616	AK010209	1.59925	NM_019754	1.52583
				AK006008	-1.59548	NM_008583	1.59772	AK015635	1.52486
				AF061933	-1.59515	NM_011962	1.59744	AK005239	1.52451
				U55682	-1.59512	NM_017396	1.59699	AK015105	1.52422
				AK019744	-1.59399	NM_008853	1.59673	AK018521	1.52418
				NM_011725	-1.59397	BF578503	1.59653	BC005650	1.52353
				AF338818	-1.59392	AK020085	1.59583	AK020459	1.52314
				NM_009515	-1.59366	AK015092	1.59561	NM_016906	1.52311
				NM_022009	-1.59356	AF016402	1.59445	NM_007607	1.52309
				AK011989	-1.59325	X79790	1.59429	AF288783	1.52114
				AF121976	-1.5932	BC008220	1.59335	X02968	1.52093
				NM_026177	-1.59311	AK002346	1.59333	X58835	1.51943
				AK007252	-1.59269	BC004586	1.59269	U27014	1.51793
				AK020350	-1.59191	NM_010719	1.59225	NM_009077	1.5179
				AF287271	-1.59183	NM_011293	1.59212	AK004785	1.51743
				U89723	-1.59159	NM_008494	1.59113	AK019648	1.51722
				AJ272163	-1.5911	NM_013694	1.5906	D25499	1.51721
				NM_021435	-1.59049	L08988	1.5902	NM_025439	1.51642
				AF059259	-1.59037	AK018580	1.58956	AK009887	1.51575
				NM_011760	-1.59002	AK005551	1.58949	AK015307	1.51574
				NM_011861	-1.58975	NM_019830	1.58944	NM_020486	1.51538
				NM_009914	-1.58962	NM_013464	1.58923	U67611	1.5151
				AK014086	-1.58911	AK020328	1.58783	AK010395	1.51495
				NM_008130	-1.58886	NM_029417	1.58767	NM_026286	1.5149
				NM_009387	-1.58875	NM_008841	1.5872	NM_025533	1.51448
				NM_009482	-1.58862	AK017992	1.58694	AF102530	1.5126
				AK021055	-1.58811	NM_031385	1.58644	AF155546	1.51234
				M29242	-1.58719	AK017818	1.58637	S49453	1.51227
				AK018667	-1.58694	X95878	1.58632	NM_026481	1.51225
				S77474	-1.58644	NM_009085	1.58587	AF131212	1.51217
				NM_007866	-1.58521	AK011319	1.58577	AJ409473	1.51153
				AF357337	-1.58478	AK019646	1.58565	NM_010317	1.51152
				AK006800	-1.5846	M13446	1.58532	AB010325	1.51136
				AK020770	-1.58438	BC003984	1.58459	AF249870	1.51104
				NM_019757	-1.58417	NM_011726	1.58398	NM_010381	1.51084
				BC005803	-1.58403	NM_016882	1.58356	BC005558	1.51022
				AK005698	-1.58398	M81086	1.58324	U43520	1.50954
				AK014780	-1.58335	J00613	1.583	AK021305	1.50747
				AK008073	-1.58321	NM_010841	1.5821	AK004406	1.50734
				AF269232	-1.58317	AK004878	1.58206	NM_011821	1.50723
				AJ235969	-1.58247	AK014452	1.58199	NM_009477	1.50652
				Y10942	-1.58215	X02568	1.58093	NM_019958	1.50631
				AK007024	-1.58123	NM_021366	1.57993	AK009798	1.50616
				M25554	-1.58099	AF073933	1.57973	NM_024217	1.50611
				AK017511	-1.58062	Z12217	1.57963	NM_008640	1.506
				AK008761	-1.58039	NM_007528	1.57944	AK007956	1.50594
				AK011950	-1.57925	AK020516	1.5791	NM_008380	1.50589
				AK003902	-1.57868	NM_026248	1.57782	AF146569	1.50518
				M60239	-1.57809	L10904	1.57755	AJ007954	1.50516
				BC003341	-1.57739	AK019173	1.57731	AK002501	1.50456
				NM_008278	-1.57623	AK006410	1.57711	NM_010726	1.5044
				AK007237	-1.57607	NM_016870	1.57646	NM_009883	1.50429
				BC003456	-1.57556	AJ005844	1.57544	U66835	1.50342
				AK007704	-1.57478	BC003941	1.57492	AF235035	1.50311
				BC010539	-1.57439	NM_019727	1.57479	Y17677	1.50275
				NM_021386	-1.57241	NM_011337	1.57452	NM_011969	1.50244
				D29922	-1.57236	AF295369	1.57323	AK004336	1.50219
				U07879	-1.57088	BC004785	1.57299	AK016538	1.50218
				NM_008058	-1.57082	AF334669	1.5729	NM_024258	1.50174
				AF357409	-1.56951	NM_007751	1.57214	M10329	1.5017
				AK012572	-1.56783	U43520	1.5719	Z12561	1.50129
				AF291497	-1.56765	X75650	1.57148	NM_016745	1.50105
				AK018415	-1.5676	L08975	1.57008	AK016285	1.50076
				X03398	-1.56669	AF041927	1.57007	AF029744	1.5004
				BC014825	-1.56643	AK017382	1.57006
				NM_020049	-1.56611	M35725	1.57001
				AF044225	-1.56592	BF178300	1.56942
				AK010717	-1.56585	NM_018873	1.56935
				AK014845	-1.56555	AF050105	1.56918
				NM_011922	-1.56485	AK016601	1.56901
				AK007020	-1.56384	BF578593	1.56862
				D28530	-1.56216	U20062	1.56855
				AK003832	-1.56175	BC013819	1.56789
				NM_009739	-1.56086	AK013903	1.56757
				NM_026411	-1.56086	M38239	1.56753
				M57603	-1.56001	NM_011351	1.5667
				NM_026457	-1.55815	NM_008142	1.56655
				L21017	-1.55802	AJ310366	1.56513
				NM_028408	-1.55794	X02968	1.56508
				Z12206	-1.55726	NM_010491	1.5636
				AK021309	-1.55686	M82877	1.56347
				AK016076	-1.55674	NM_009610	1.56294
				X99506	-1.55631	NM_011021	1.56244
				AK010557	-1.55589	AF041912	1.56203
				AK010403	-1.55496	AF282283	1.56194
				AF028129	-1.55482	AK010754	1.56152
				L30105	-1.55461	AK015317	1.56082
				Y13990	-1.55427	NM_009933	1.5606
				NM_008548	-1.55377	BC006931	1.5605
				AB049623	-1.55297	NM_008317	1.5598
				AK018392	-1.5522	M10329	1.55977
				AK009368	-1.55195	NM_007934	1.55923
				AJ404004	-1.55119	Z68183	1.55892
				AK016656	-1.55031	U68232	1.55877
				NM_007700	-1.54967	AK016452	1.55736
				NM_010447	-1.54951	NM_013585	1.55727
				AF041963	-1.54887	U17650	1.55686
				AK016218	-1.54855	AF305211	1.55683
				AK019497	-1.54789	NM_030724	1.55637
				AK016538	-1.54689	NM_017379	1.55589
				AK004111	-1.54534	AF115383	1.55535
				AK018244	-1.5439	AF041879	1.55469
				AJ005844	-1.54337	NM_010838	1.55397
				AK006507	-1.54295	NM_025889	1.55392
				Z12195	-1.54197	AK007040	1.55337
				AK008384	-1.5415	NM_020605	1.55337
				Z12274	-1.54114	M36654	1.55336
				AF134319	-1.54109	M37286	1.55319
				AB022163	-1.54002	BC006779	1.55311
				AK017680	-1.53997	NM_016959	1.55277
				Z22086	-1.53919	U70380	1.5523
				AK018104	-1.53918	NM_016765	1.55222
				AK017734	-1.53836	S73533	1.55201
				U55638	-1.53784	U55480	1.55184
				NM_026405	-1.5369	NM_011231	1.55171
				NM_007918	-1.53605	NM_027028	1.55123
				L34676	-1.53592	X82786	1.551
				AK014760	-1.53511	AK004920	1.5507
				NM_016917	-1.53506	NM_025561	1.55023
				BC014797	-1.53498	NM_011359	1.54901
				NM_011441	-1.53446	AF014453	1.54888
				NM_007897	-1.53442	NM_016794	1.5485
				AK006677	-1.53433	AK004000	1.54795
				AK004038	-1.5341	AF102522	1.54733
				AK015668	-1.53324	AK014187	1.54686
				NM_015737	-1.53266	AF053473	1.54669
				AK012887	-1.53187	NM_026040	1.54665
				L41495	-1.53063	NM_019929	1.54582
				D12897	-1.53033	NM_007640	1.54542
				NM_011108	-1.53025	BE915718	1.54499
				NM_027218	-1.53005	AJ275989	1.54479
				NM_008029	-1.52939	AK017184	1.54437
				AK021388	-1.5292	U95921	1.54371
				AK011527	-1.52916	NM_021482	1.54347
				U16179	-1.5289	NM_007485	1.54251
				AK008951	-1.52861	AK016886	1.54172
				NM_011028	-1.52768	NM_021386	1.54145
				AK007343	-1.5268	AK008148	1.54141
				AF290967	-1.52649	NM_018801	1.54138
				AF290570	-1.52535	X00441	1.54134
				AB020203	-1.52499	NM_013720	1.54072
				AK019510	-1.52472	AK019981	1.54068
				NM_007886	-1.5244	NM_021528	1.53997
				AJ278080	-1.52382	NM_016721	1.53997
				AK020375	-1.52292	AF074942	1.53981
				AF206028	-1.5226	NM_021565	1.53924
				AK020342	-1.52192	NM_009775	1.53853
				AK005596	-1.52181	AF242377	1.53846
				NM_008211	-1.52157	NM_009173	1.53815
				Z22026	-1.51933	NM_008971	1.53814
				AK016386	-1.51919	AK020053	1.53774
				M20465	-1.5185	BC006782	1.5375
				AK007829	-1.51844	BC016256	1.53732
				AK019967	-1.51821	NM_013462	1.53724
				NM_010740	-1.51674	NM_008146	1.53612
				NM_025590	-1.515	NM_025366	1.53535
				AK016057	-1.515	AK016280	1.53531
				AK021082	-1.51402	NM_010392	1.53411
				AF041906	-1.51397	AK021109	1.5337
				AK019450	-1.51393	AK020189	1.53365
				NM_033175	-1.51282	AK012172	1.53356
				NM_025977	-1.51282	AK016382	1.53345
				U59758	-1.5127	NM_011674	1.53315
				X70098	-1.51238	NM_016750	1.53139
				NM_016708	-1.51203	NM_021290	1.53093
				AK016855	-1.5119	NM_026411	1.53071
				AK019917	-1.51124	AK012602	1.52936
				AK012874	-1.51095	BF122106	1.52911
				AK002581	-1.5109	NM_007794	1.52854
				AK019126	-1.51034	AK014022	1.52812
				AK004173	-1.50944	AK017112	1.52798
				NM_019649	-1.50889	BC006933	1.52785
				AK017540	-1.50859	NM_019875	1.52724
				AK018139	-1.50838	AK013449	1.52687
				U59490	-1.50611	NM_008361	1.52683
				NM_007625	-1.50558	AF041960	1.52642
				AK011265	-1.50498	AF178590	1.52608
				NM_007952	-1.50366	AF306532	1.52607
				NM_011631	-1.50275	X55934	1.52571
				AK014107	-1.50273	AJ290392	1.5254
				NM_011967	-1.502	NM_019956	1.52535
				NM_008310	-1.50144	AK019649	1.52433
				M35131	-1.5014	NM_009944	1.52407
				X81716	-1.50109	AK016940	1.52381
				AK010761	-1.50053	NM_017401	1.52291
				AK010740	-1.50053	AF069744	1.52254
						NM_009638	1.52214
						X96699	1.52189
						L14949	1.52073
						AB035381	1.52071
						S85734	1.52033
						BC005669	1.52014
						NM_007689	1.52007
						NM_031872	1.51775
						NM_007879	1.51709
						NM_032398	1.51656
						AK020256	1.51622
						AK006797	1.51534
						NM_009344	1.51465
						AK020380	1.51441
						X56746	1.5143
						NM_007398	1.51429
						AF312858	1.51371
						NM_013708	1.51361
						AK015664	1.51324
						AK021045	1.5128
						NM_011276	1.51263
						AF271047	1.51257
						NM_008253	1.51141
						NM_010610	1.51138
						AK008823	1.51137
						AK009648	1.51123
						AK003230	1.51105
						AK004252	1.51098
						NM_009628	1.51073
						AF294348	1.5097
						AF231925	1.50946
						NM_019972	1.50902
						AK003315	1.50814
						NM_020491	1.50795
						AK018285	1.50736
						NM_023815	1.50687
						AK020139	1.50685
						Z72442	1.50626
						AK017224	1.5058
						AK012831	1.50456
						AK017007	1.50432
						NM_026523	1.50413
						AK014861	1.50412
						AK016400	1.50368
						NM_013496	1.50291
						AF054819	1.50233
						AF315558	1.50229
						NM_009279	1.50117
						NM_013889	1.50058
