# Supplementary material for: Changes in Gene Expression Profile with Age in SAMP8: Identifying Transcripts Involved in Cognitive Decline and Sporadic Alzheimer’s Disease
Source: Genes (Basel). 2024 Oct 31;15(11):1411. doi: 10.3390/genes15111411 (PMC11593728; doi:10.3390/genes15111411)
Supplement: Supplementary file 1 [file genes-15-01411-s001.zip › Supplementary Table S2.xlsx]

## Sheet: Supplementary Table 2
Supplementary Table S2. Terms from the GO down-regulated genes and analysis of up-regulated
Down-regulated genes				Up-regulated genes
Term	PValue	Genes	Fold Enrichment Bonferroni	Term	PValue	Genes	Fold Enrichment Bonferroni
mmu01100:Metabolic pathways	0.0382639	AK003041, NM_026527, NM_020026, AB025408, NM_025951, NM_008811, NM_007608, M91458, AF110764, BC004084, NM_026925, NM_009995, NM_007970, NM_007853, NM_009474, NM_009993, BC004753, NM_007971, AK018538, AK016755, NM_021481, AK018137, NM_011822, AK002480, AF073880, NM_019542, BC008273, AK012602, X96699, NM_053215, AF297860, NM_010293, NM_007436, AK006724, AB039380, AK002641, NM_010325, AK021156, AK02…	1.12948	mmu01100:Metabolic pathways	##	NM_026004, BC013511, NM_018743, NM_007607, NM_007606, NM_011303, NM_009477, NM_009591, NM_019703, NM_019826, NM_013847, AF349573, AF253409, NM_008802, AF286698, NM_007838, AK002408, BC005558, NM_010566, NM_008133, AK003858, AF042730, AK009042, NM_011539, NM_008492, AK003020, BC014860, AF288783, NM_019731, NM_007505, BC005792, NM_008713, NM_007749, NM_008959, NM_007748, NM_007994, NM_007751, NM_00…	1.26027e+16
mmu05200:Pathways in cancer	0.0613791	AF059029, NM_025278, AF071430, AF039892, NM_008029, NM_013565, NM_008302, NM_013563, NM_009792, NM_021280, AK009110, NM_007956, AF033585, NM_008058, NM_009864, NM_008057, NM_011577, NM_008011, NM_008854, NM_009980, NM_009029, AB009397, AK020183, BC015273, AF272146, NM_008130, NM_013518, AK014468, NM_008371, NM_008370, J04694, AJ272163, X73607, NM_019454, L41495, AF331457, NM_007866, NM_007700, AJ…	1.22199	mmu05200:Pathways in cancer	0.027442256485554536	NM_007808, AK010414, NM_019677, NM_016961, NM_009505, U34960, M90365, NM_008540, NM_007891, AF009011, X56571, NM_016679, NM_010419, NM_008142, NM_008184, U47923, D32210, NM_028119, NM_010929, AF301619, NM_010881, M86672, NM_008413, AK003418, NM_008334, BC015273, NM_010927, NM_016700, NM_008010, NM_013518, NM_010921, AJ272163, NM_019454, AJ272161, AF107298, NM_021457, AK011967, NM_008679, J02995, …	0.9999129892171593
mmu05022:Pathways of neurodegeneration - multiple diseases	0.00831771	AF059029, NM_016763, M13446, BC004041, U29530, AK005708, NM_013767, AK018257, NM_013842, AK005826, AK015466, NM_016755, NM_009792, NM_011944, NM_021280, M57975, BC008273, AK012602, Z83810, Z83812, NM_026612, BC012873, AF033585, NM_025407, NM_021526, NM_011655, NM_008058, NM_008057, NM_009942, NM_011653, AK004506, NM_011014, NM_011694, AK020183, AK013574, BC015273, AF272146, NM_008450, NM_008691, …	1.3661	mmu05022:Pathways of neurodegeneration - multiple diseases	0.0021021540233451975	NM_007808, NM_019677, NM_017379, NM_016961, M13446, Z83807, NM_009944, AK003881, K03466, NM_011664, AF009011, NM_009794, NM_026219, AK012602, Z83812, M35725, AF224264, NM_008448, AF286698, NM_010885, NM_009941, NM_026061, NM_009942, NM_011610, U59509, NM_010121, NM_011971, BC015273, NM_029091, NM_010927, NM_016700, NM_016745, NM_010887, NM_021457, U61283, NM_007505, NM_007749, NM_008915, NM_00774…	1.41221e+16
mmu05014:Amyotrophic lateral sclerosis	0.00892414	AK014419, NM_021512, AK013409, M13446, AK016671, U29530, AK005708, AK018257, NM_013842, NM_010771, AK005826, NM_009674, NM_016755, BC008273, AK012602, Z83810, Z83812, NM_026612, BC012873, NM_025407, NM_021526, NM_011655, NM_009942, NM_011653, AK004506, NM_011014, NM_011694, AK013574, NM_008450, NM_008691, NM_010447, BC012241, NM_026545, NM_023279, NM_025894, AK010717, NM_009808, M35131, AK004234,…	1.41677	mmu05010:Alzheimer disease	##	NM_007808, NM_019677, NM_017379, NM_016961, M13446, NM_009944, AK003881, K03466, AF009011, NM_009794, NM_026219, AK012602, NM_008604, NM_008448, AF286698, NM_010885, NM_009941, NM_026061, NM_009942, U59509, NM_010121, NM_011971, BC015273, NM_029091, NM_010927, NM_016700, NM_016745, NM_010887, NM_026228, NM_021457, Z78150, U61283, NM_007505, NM_007749, NM_008915, NM_007748, NM_009974, NM_009975, N…	1.6402e+16
mmu05010:Alzheimer disease	0.017543	NM_016763, M13446, BC004041, U29530, AK005708, NM_013767, NM_013842, NM_016755, NM_011944, M57975, BC008273, AK012602, NM_026612, AF033585, NM_025407, NM_021526, NM_011655, NM_008058, NM_008057, NM_009942, NM_011653, NM_008732, NM_011694, AK020183, BC015273, AF272146, NM_008450, BC012241, NM_026228, NM_026545, NM_023279, NM_025894, AK010717, NM_007700, NM_009808, BC012406, AK004234, NM_008915, NM…	1.36498	mmu05012:Parkinson disease	##	NM_007808, NM_017379, NM_016961, M13446, NM_009944, AK003881, K03466, NM_011664, NM_016679, NM_026219, AK012602, M35725, NM_008448, AF286698, NM_010885, NM_009941, NM_026061, NM_009942, U59509, NM_010121, NM_011971, NM_029091, NM_016700, NM_010887, NM_026228, Z78150, U61283, NM_007505, NM_007749, NM_007748, NM_008202, BC005502, NM_007751, AK004958, AK020270, NM_010838, NM_011969, NM_019443, NM_01…	1.78465e+16
