# Supplementary material for: Changes in Gene Expression Profile with Age in SAMP8: Identifying Transcripts Involved in Cognitive Decline and Sporadic Alzheimer’s Disease
Source: Genes (Basel). 2024 Oct 31;15(11):1411. doi: 10.3390/genes15111411 (PMC11593728; doi:10.3390/genes15111411)
Supplement: Supplementary file 1 [file genes-15-01411-s001.zip › Supplementary Table S3.xlsx]

## Sheet: Hoja1
Supplementary Table S3. KEGG enrichment analyses of the Cluster 1 and Cluster 2
KEGG enrichment analyses of the differentially expressed genes in the clusters.
Cluster	category	term ID	term description	observed gene count	background gene count	strength	false discovery rate	matching proteins in your network (labels)
1	KEGG	mmu01100	Metabolic pathways	16	1536	0.75	2.07e-06	Hk2,Ndufa2,Shmt1,Ndufs4,Glud1,Cox8b,Car3,Ldhb,Cox4i1,Cyp24a1,Tst,Idh3g,Aadat,Cox7a1,Cox7c,Tusc3
1	KEGG	mmu00190	Oxidative phosphorylation	6	130	1.39	3.05e-05	Ndufa2,Ndufs4,Cox8b,Cox4i1,Cox7a1,Cox7c
1	KEGG	mmu04932	Non-alcoholic fatty liver disease	6	148	1.34	3.52e-05	Ndufa2,Ndufs4,Cox8b,Cox4i1,Cox7a1,Cox7c
1	KEGG	mmu05012	Parkinson disease	7	239	1.2	3.52e-05	Ndufa2,Ndufs4,Cox8b,Cox4i1,Cox7a1,Mapt,Cox7c
1	KEGG	mmu05020	Prion disease	7	264	1.15	4.05e-05	Hspa1l,Ndufa2,Ndufs4,Cox8b,Cox4i1,Cox7a1,Cox7c
1	KEGG	mmu04714	Thermogenesis	6	225	1.16	0.00022	Ndufa2,Ndufs4,Cox8b,Cox4i1,Cox7a1,Cox7c
1	KEGG	mmu05010	Alzheimer disease	7	359	1.02	0.00022	Ndufa2,Ndufs4,Cox8b,Cox4i1,Cox7a1,Mapt,Cox7c
1	KEGG	mmu04260	Cardiac muscle contraction	4	84	1.41	0.00078	Cox8b,Cox4i1,Cox7a1,Cox7c
1	KEGG	mmu05016	Huntington disease	6	296	1.04	0.00078	Ndufa2,Ndufs4,Cox8b,Cox4i1,Cox7a1,Cox7c
1	KEGG	mmu05014	Amyotrophic lateral sclerosis	6	364	0.95	0.0019	Ndufa2,Ndufs4,Cox8b,Cox4i1,Cox7a1,Cox7c
2	KEGG	mmu05200	Pathways in cancer	10	528	0.98	2.64e-05	Wnt3a,Fgf9,Nkx3-1,Msh2,Smad4,Rad51,Pik3r2,Ptger2,Col4a3,Wnt11
2	KEGG	mmu05146	Amoebiasis	5	105	1.38	0.00043	Il1b,Pik3r2,Cd1d2,Cd14,Col4a3
2	KEGG	mmu05226	Gastric cancer	5	147	1.23	0.0014	Wnt3a,Fgf9,Smad4,Pik3r2,Wnt11
2	KEGG	mmu04620	Toll-like receptor signaling pathway	4	98	1.31	0.0042	Ccl3,Il1b,Pik3r2,Cd14
2	KEGG	mmu04933	AGE-RAGE signaling pathway in diabetic complications	4	101	1.3	0.0042	Smad4,Il1b,Pik3r2,Col4a3
2	KEGG	mmu05205	Proteoglycans in cancer	5	199	1.1	0.0042	Vav1,Wnt3a,Sdc1,Pik3r2,Wnt11
2	KEGG	mmu04060	Cytokine-cytokine receptor interaction	5	279	0.95	0.0084	Ccl3,Il17a,Il1b,Tnfrsf1b,Cd40lg
2	KEGG	mmu04550	Signaling pathways regulating pluripotency of stem cells	4	137	1.17	0.0084	Wnt3a,Smad4,Pik3r2,Wnt11
2	KEGG	mmu05144	Malaria	3	53	1.45	0.0084	Sdc1,Il1b,Cd40lg
2	KEGG	mmu05224	Breast cancer	4	145	1.14	0.0084	Wnt3a,Fgf9,Pik3r2,Wnt11
2	KEGG	mmu05225	Hepatocellular carcinoma	4	168	1.08	0.0114	Wnt3a,Smad4,Pik3r2,Wnt11
2	KEGG	mmu05212	Pancreatic cancer	3	74	1.31	0.0135	Smad4,Rad51,Pik3r2
2	KEGG	mmu04510	Focal adhesion	4	196	1.01	0.0170	Vav1,Pik3r2,Capn2,Col4a3
2	KEGG	mmu04640	Hematopoietic cell lineage	3	91	1.22	0.0176	Il1b,Cd1d2,Cd14
2	KEGG	mmu05010	Alzheimer disease	5	359	0.84	0.0176	Wnt3a,Il1b,Pik3r2,Capn2,Wnt11
2	KEGG	mmu05210	Colorectal cancer	3	88	1.23	0.0176	Msh2,Smad4,Pik3r2
2	KEGG	mmu05323	Rheumatoid arthritis	3	86	1.24	0.0176	Ccl3,Il17a,Il1b
2	KEGG	mmu04064	NF-kappa B signaling pathway	3	99	1.18	0.0203	Il1b,Cd40lg,Cd14
2	KEGG	mmu04659	Th17 cell differentiation	3	101	1.17	0.0203	Smad4,Il17a,Il1b
2	KEGG	mmu04660	T cell receptor signaling pathway	3	102	1.17	0.0203	Vav1,Cd40lg,Pik3r2
2	KEGG	mmu05142	Chagas disease	3	100	1.18	0.0203	Ccl3,Il1b,Pik3r2
2	KEGG	mmu05163	Human cytomegalovirus infection	4	236	0.93	0.0203	Ccl3,Il1b,Pik3r2,Ptger2
2	KEGG	mmu04668	TNF signaling pathway	3	112	1.13	0.0225	Il1b,Tnfrsf1b,Pik3r2
2	KEGG	mmu04750	Inflammatory mediator regulation of TRP channels	3	118	1.11	0.0249	Il1b,Pik3r2,Ptger2
2	KEGG	mmu05135	Yersinia infection	3	124	1.08	0.0275	Vav1,Il1b,Pik3r2
2	KEGG	mmu04068	FoxO signaling pathway	3	130	1.06	0.0301	Smad4,Gabarapl1,Pik3r2
2	KEGG	mmu04210	Apoptosis	3	135	1.05	0.0322	Ctsw,Pik3r2,Capn2
2	KEGG	mmu05418	Fluid shear stress and atherosclerosis	3	141	1.03	0.0350	Sdc1,Il1b,Pik3r2
2	KEGG	mmu04150	mTOR signaling pathway	3	156	0.98	0.0447	Wnt3a,Pik3r2,Wnt11
2	KEGG	mmu04310	Wnt signaling pathway	3	157	0.98	0.0447	Wnt3a,Smad4,Wnt11
